# Supplementary material for: Dietary Intervention Reverses Fatty Liver and Altered Gut Microbiota during Early-Life Undernutrition
Source: mSystems. 2020 Sep 8;5(5):e00499-20. doi: 10.1128/mSystems.00499-20 (PMC7483509; doi:10.1128/mSystems.00499-20)
Supplement: TABLE S1 [file mSystems.00499-20-st001.csv]

TABLE 1_Microbiome Analyses
Data using QIIME 2 (v. 2018.2)
Week_7_Faith's_PD
Kruskal-Wallis (all groups)
	Result
H	7.712125576
p-value	0.052351375
Kruskal-Wallis (pairwise)
Group 1	Group 2	H	p-value	q-value
CON (n=8)	C-MBG* (n=8)	0.540441	0.46225	0.46225
	MBG (n=7**)	2.263393	0.132464	0.198695
	MBG-R* (n=8)	4.411765	0.035692	0.107076
C-MBG* (n=8)	MBG (n=7**)	2.625	0.105193	0.198695
	MBG-R* (n=8)	4.411765	0.035692	0.107076
MBG (n=7**)	MBG-R* (n=8)	1.084821	0.297621	0.357146
*Individual mice prior to reversal diet. At this timepoint CMBG = CON, MBGR = MBG
** Fecal sample not collected for one MBG mouse
Week_11_Unweighted_UniFrac_Distances
PERMANOVA results
method name	PERMANOVA
test statistic name	pseudo-F
sample size	32
number of groups	4
test statistic	2.12131
p-value	0.001
number of permutations	999
Pairwise permanova results
Group 1	Group 2	Sample size	Permutations	pseudo-F	p-value	q-value
CON	C-MBG	16	999	2.2426	0.001	0.0015
	MBG	16	999	2.885136	0.001	0.0015
	MBG-R	16	999	1.688551	0.006	0.006
C-MBG	MBG	16	999	1.60447	0.002	0.0024
	MBG-R	16	999	2.025079	0.001	0.0015
MBG	MBG-R	16	999	2.238985	0.001	0.0015
Week_11_Faith's_PD
Kruskal-Wallis (all groups)
	Result
H	9.042613636
p-value	0.028729648
Kruskal-Wallis (pairwise)
Group 1	Group 2	H	p-value	q-value
CON (n=8)	C-MBG (n=8)	1.863971	0.172167	0.258251
	MBG (n=8)	6.352941	0.011719	0.054846
	MBG-R (n=8)	0.099265	0.752714	0.903257
C-MBG (n=8)	MBG (n=7)	4.863971	0.027423	0.054846
	MBG-R (n=8)	0.011029	0.916359	0.916359
MBG (n=8)	MBG-R (n=8)	4.863971	0.027423	0.054846
