# Supplementary material for: Dietary Intervention Reverses Fatty Liver and Altered Gut Microbiota during Early-Life Undernutrition
Source: mSystems. 2020 Sep 8;5(5):e00499-20. doi: 10.1128/mSystems.00499-20 (PMC7483509; doi:10.1128/mSystems.00499-20)
Supplement: TABLE S2 [file mSystems.00499-20-st002.csv]

PICRUSt Wk 11 with AAAM Pathways Below
pathway	real_name (top 20)	p-values	p-values (corrected)	Effect size	CON: mean rel. freq. (%)	CON: std. dev. (%)	C_MBG: mean rel. freq. (%)	C_MBG: std. dev. (%)	MBG: mean rel. freq. (%)	MBG: std. dev. (%)	MBG_R: mean rel. freq. (%)	MBG_R: std. dev. (%)	43-W8-CONA1	43-W8-CONA1: parent seq. count	43-W8-CONA1: rel. freq. (%)	43-W8-CONA2	43-W8-CONA2: parent seq. count	43-W8-CONA2: rel. freq. (%)	43-W8-CONA3	43-W8-CONA3: parent seq. count	43-W8-CONA3: rel. freq. (%)	43-W8-CONA4	43-W8-CONA4: parent seq. count	43-W8-CONA4: rel. freq. (%)	43-W8-CONB1	43-W8-CONB1: parent seq. count	43-W8-CONB1: rel. freq. (%)	43-W8-CONB2	43-W8-CONB2: parent seq. count	43-W8-CONB2: rel. freq. (%)	43-W8-CONB3	43-W8-CONB3: parent seq. count	43-W8-CONB3: rel. freq. (%)	43-W8-CONB4	43-W8-CONB4: parent seq. count	43-W8-CONB4: rel. freq. (%)	43-W8-C_MBGA1	43-W8-C_MBGA1: parent seq. count	43-W8-C_MBGA1: rel. freq. (%)	43-W8-C_MBGA2	43-W8-C_MBGA2: parent seq. count	43-W8-C_MBGA2: rel. freq. (%)	43-W8-C_MBGA3	43-W8-C_MBGA3: parent seq. count	43-W8-C_MBGA3: rel. freq. (%)	43-W8-C_MBGA4	43-W8-C_MBGA4: parent seq. count	43-W8-C_MBGA4: rel. freq. (%)	43-W8-C_MBGB1
TCA	TCA cycle	2.69E-08	3.92E-06	0.738083923	0.416160528	0.054205123	0.674782963	0.047778144	0.651976604	0.056714122	0.459540026	0.100190559	6355.1944	1504111.149	0.422521594	7202.4237	1629400.521	0.442029053	8187.049	1877184.682	0.436134445	6772.543	1527407.8	0.443401101	3599.9657	1230185.617	0.292635977	8801.6289	1789153.797	0.491943673	6141.6462	1568264.368	0.391620592	5612.1694	1372175.979	0.408997788	12174.3103	1879824.448	0.647630172	12857.6091	1928523.993	0.666707241	14233.6315	2117042.498	0.672335653	13132.6148	1872576.904	0.701312441	13667.9985
PWY-7003	glycerol degradation to butanol	1.43E-08	4.15E-06	0.749852981	0.167160544	0.038043638	0.035066	0.013295474	0.041992897	0.036166099	0.062061488	0.029143136	1998.4697	1504111.149	0.132867156	2960.1072	1629400.521	0.181668482	2852.8719	1877184.682	0.151976091	1620.1437	1527407.8	0.106071457	2288.2263	1230185.617	0.186006589	4329.1375	1789153.797	0.241965644	2456.2671	1568264.368	0.156623281	2471.3665	1372175.979	0.180105652	607.7827	1879824.448	0.032331886	882.4185	1928523.993	0.045756159	891.6373	2117042.498	0.042117119	778.9248	1872576.904	0.041596412	64.0319
ASPASN-PWY	superpathway of L-aspartate and L-asparagine biosynthesis	5.24E-08	5.08E-06	0.725187914	0.808581002	0.039482702	0.590994095	0.031586917	0.618793511	0.078291894	0.785589497	0.074551618	12219.3415	1504111.149	0.812396179	13689.3365	1629400.521	0.840145583	13938.2582	1877184.682	0.742508627	11926.9542	1527407.8	0.780862465	10799.9323	1230185.617	0.877910792	14092.353	1789153.797	0.787654646	13115.352	1568264.368	0.836297264	10852.1619	1372175.979	0.790872459	11843.2598	1879824.448	0.630019458	11758.0188	1928523.993	0.609690045	12656.6891	2117042.498	0.597847663	10226.0688	1872576.904	0.546096066	11430.5352
ARGORNPROST-PWY	L-arginine degradation (Stickland reaction)	3.33E-07	1.94E-05	0.685771821	0.124662277	0.034280676	0.03567053	0.010409543	0.048498178	0.021237758	0.070794583	0.019664103	1521.4414	1504111.149	0.101152192	1863.708	1629400.521	0.114379981	3694.0971	1877184.682	0.19678922	1201.1957	1527407.8	0.078642763	1548.625	1230185.617	0.125885474	2808.6839	1789153.797	0.156983928	1680.1996	1568264.368	0.107137523	1596.213	1372175.979	0.116327135	593.5474	1879824.448	0.031574619	881.9954	1928523.993	0.04573422	1153.3833	2117042.498	0.054480876	585.5732	1872576.904	0.031270983	319.1799
PWY-3781	aerobic respiration I (cytochrome c) // likely contamination	3.20E-07	2.32E-05	0.686733046	0.072597034	0.071946021	0.724819494	0.171231374	0.58915579	0.275335218	0.207765789	0.1410567	2144.5424	1504111.149	0.142578718	59.9262	1629400.521	0.003677807	944.0867	1877184.682	0.050292691	2572.736	1527407.8	0.168438056	191.2414	1230185.617	0.015545735	3193.007	1789153.797	0.178464647	159.3047	1568264.368	0.010158026	159.455	1372175.979	0.011620594	9313.6454	1879824.448	0.495452935	10242.1531	1928523.993	0.531087668	13485.5021	2117042.498	0.636997231	14912.9516	1872576.904	0.796386603	15915.8923
PWY-5188	tetrapyrrole biosynthesis I (from glutamate)	1.05E-06	3.05E-05	0.658543539	0.350631525	0.06175056	0.475505336	0.03951624	0.526315233	0.020152974	0.365564672	0.074305617	5037.2915	1504111.149	0.334901547	6049.256	1629400.521	0.37125654	7911.9946	1877184.682	0.42148195	5057.7195	1527407.8	0.33113092	3150.051	1230185.617	0.256063065	8278.7314	1789153.797	0.462717706	4761.5777	1568264.368	0.303620856	4444.1983	1372175.979	0.323879617	8670.0185	1879824.448	0.461214264	8963.7227	1928523.993	0.464797054	11123.7034	2117042.498	0.525435999	9290.8626	1872576.904	0.49615386	9515.5011
PWY-841	superpathway of purine nucleotides de novo biosynthesis I	1.23E-06	3.25E-05	0.654530957	0.398131948	0.080346649	0.660217588	0.040458941	0.610943926	0.080958681	0.461590531	0.096922268	4917.3761	1504111.149	0.326929037	6339.7943	1629400.521	0.389087534	8676.4196	1877184.682	0.462203836	7968.5784	1527407.8	0.521706017	3317.6141	1230185.617	0.269684026	8402.1857	1789153.797	0.469617856	5126.5098	1568264.368	0.326890664	5748.5476	1372175.979	0.418936615	11738.6047	1879824.448	0.624452178	11995.2725	1928523.993	0.621992391	12812.8169	2117042.498	0.60522247	13319.6805	1872576.904	0.711302188	13494.7489
DENOVOPURINE2-PWY	superpathway of purine nucleotides de novo biosynthesis II	1.34E-06	3.26E-05	0.652315031	0.407961911	0.081103522	0.656517512	0.035039521	0.612674809	0.070180781	0.471445975	0.095396114	5052.458	1504111.149	0.335909883	6499.4893	1629400.521	0.398888377	8911.0569	1877184.682	0.474703261	8125.7116	1527407.8	0.531993591	3413.312	1230185.617	0.277463169	8577.5752	1789153.797	0.479420786	5291.609	1568264.368	0.337418174	5871.5142	1372175.979	0.427898046	11767.6716	1879824.448	0.625998434	11999.9662	1928523.993	0.622235774	12959.9527	2117042.498	0.612172534	13167.7975	1872576.904	0.70319128	13406.2301
PWY-7196	superpathway of pyrimidine ribonucleosides salvage	1.03E-06	3.32E-05	0.659019442	0.303155836	0.078038102	0.581200563	0.038412055	0.527611759	0.085187423	0.373190922	0.106684909	3526.5458	1504111.149	0.234460452	4739.2298	1629400.521	0.290857266	6838.4791	1877184.682	0.364294423	6598.338	1527407.8	0.43199583	2259.4687	1230185.617	0.183668925	6607.4504	1789153.797	0.369305893	3679.9082	1568264.368	0.234648461	4336.2879	1372175.979	0.316015436	10308.7099	1879824.448	0.548386841	10557.4613	1928523.993	0.547437384	11219.508	2117042.498	0.529961397	11724.0889	1872576.904	0.626093854	11945.5884
PWY-7377	cob(II)yrinate a,c-diamide biosynthesis I (early cobalt insertion)	8.15E-07	3.39E-05	0.664715853	0.116177962	0.028011936	0.03033315	0.012421065	0.037376273	0.027870881	0.058491703	0.024055695	1546.7507	1504111.149	0.102834867	1889.1568	1629400.521	0.115941831	3190.8115	1877184.682	0.16997856	1100.8802	1527407.8	0.072075067	1390.032	1230185.617	0.11299368	2629.5968	1789153.797	0.14697433	1586.8552	1568264.368	0.10118544	1474.2648	1372175.979	0.107439922	577.4994	1879824.448	0.030720922	909.893	1928523.993	0.047180798	780.8297	2117042.498	0.036883043	655.9255	1872576.904	0.035027961	39.0752
PWY-6151	S-adenosyl-L-methionine cycle I	9.69E-07	3.52E-05	0.660475092	0.650039801	0.057701285	0.506938249	0.035918285	0.504484044	0.04024506	0.662971301	0.074125074	9868.1453	1504111.149	0.656078197	10321.1045	1629400.521	0.633429557	11006.4275	1877184.682	0.586326301	10563.6461	1527407.8	0.691606138	8839.7964	1230185.617	0.718574195	9817.1366	1789153.797	0.548702779	11356.9403	1568264.368	0.724172565	8801.5302	1372175.979	0.641428675	9779.6573	1879824.448	0.520243117	9295.6002	1928523.993	0.48200594	9826.4789	2117042.498	0.464160682	8915.2119	1872576.904	0.476093232	10152.1485
PWY-6969	TCA cycle V (2-oxoglutarate:ferredoxin oxidoreductase)	1.67E-06	3.74E-05	0.646780681	0.530669093	0.054230252	0.745020947	0.040205293	0.72476608	0.0460664	0.565384065	0.113276963	8977.2529	1504111.149	0.596847707	9362.888	1629400.521	0.57462164	9535.2666	1877184.682	0.5079557	7868.9887	1527407.8	0.51518584	5157.3162	1230185.617	0.419230735	10589.6143	1789153.797	0.591878368	8237.7421	1568264.368	0.525277643	7057.8573	1372175.979	0.514355113	13713.8308	1879824.448	0.729527207	14513.4149	1928523.993	0.75256595	15657.3217	2117042.498	0.739584667	14125.6246	1872576.904	0.754341494	14916.3842
PWY-5189	tetrapyrrole biosynthesis II (from glycine)	7.81E-07	3.79E-05	0.665740599	0.32681658	0.063345221	0.44969909	0.038478389	0.504998794	0.019701243	0.338685426	0.073618173	4632.0009	1504111.149	0.307956025	5544.3124	1629400.521	0.340267008	7588.9913	1877184.682	0.404275156	4767.8113	1527407.8	0.312150514	2877.4276	1230185.617	0.233901905	7902.6845	1789153.797	0.441699563	4289.863	1568264.368	0.273542082	4126.6873	1372175.979	0.300740383	8168.7191	1879824.448	0.434546913	8433.36	1928523.993	0.437296089	10459.4674	2117042.498	0.494060342	8941.623	1872576.904	0.477503646	9048.0999
PWY0-162	superpathway of pyrimidine ribonucleotides de novo biosynthesis	2.54E-06	4.92E-05	0.635850483	0.391793543	0.081142792	0.677182361	0.048939445	0.624674639	0.089557122	0.455821395	0.120439415	5016.901	1504111.149	0.333545896	5867.5283	1629400.521	0.3601035	8746.5254	1877184.682	0.46593846	8037.7234	1527407.8	0.526232968	3405.6755	1230185.617	0.276842409	7993.2675	1789153.797	0.446762459	4773.3641	1568264.368	0.304372413	5770.6894	1372175.979	0.420550242	11898.5232	1879824.448	0.632959275	12167.2417	1928523.993	0.630909532	13199.6034	2117042.498	0.623492604	13938.3606	1872576.904	0.744341157	13999.4109
PWY-6630	superpathway of L-tyrosine biosynthesis	2.43E-06	5.05E-05	0.637006998	0.359594669	0.079346875	0.126437561	0.042702757	0.197109075	0.066541889	0.244770251	0.062181986	3568.1132	1504111.149	0.237224038	6428.2858	1629400.521	0.394518457	9139.5415	1877184.682	0.486874924	4840.9294	1527407.8	0.316937585	4218.8879	1230185.617	0.342947263	8308.7249	1789153.797	0.464394113	4577.8099	1568264.368	0.291902947	4692.2659	1372175.979	0.341958027	3429.6703	1879824.448	0.182446308	3055.494	1928523.993	0.158436919	2118.9385	2117042.498	0.100089559	3480.463	1872576.904	0.18586489	1268.8819
PWY-6628	superpathway of L-phenylalanine biosynthesis	2.95E-06	5.37E-05	0.631807353	0.378472366	0.083675228	0.127639981	0.043452449	0.199391351	0.06843126	0.257839687	0.0781267	3669.8373	1504111.149	0.243987108	6758.1372	1629400.521	0.414762185	9491.7812	1877184.682	0.505639178	5082.8549	1527407.8	0.332776545	4634.8805	1230185.617	0.376762696	8745.5526	1789153.797	0.488809437	4725.1991	1568264.368	0.301301183	4991.1611	1372175.979	0.363740597	3476.8027	1879824.448	0.184953585	3087.5534	1928523.993	0.160099299	2124.6338	2117042.498	0.100358581	3517.6669	1872576.904	0.187851665	1273.8479
HEMESYN2-PWY	heme b biosynthesis II (oxygen-independent)	5.08E-06	8.69E-05	0.61699924	0.072959079	0.036948963	0.29270825	0.067302279	0.259278578	0.106224177	0.119550346	0.062418513	1162.5098	1504111.149	0.077288823	951.3543	1629400.521	0.058386768	1483.2682	1877184.682	0.079015571	1911.0972	1527407.8	0.125120299	268.9063	1230185.617	0.021859002	2362.1523	1789153.797	0.13202623	887.179	1568264.368	0.056570755	458.3779	1372175.979	0.033405183	4000.1009	1879824.448	0.212791195	4375.2933	1928523.993	0.22687264	6117.7756	2117042.498	0.288977458	6167.8097	1872576.904	0.329375508	6407.65
PWY-7197	pyrimidine deoxyribonucleotide phosphorylation	6.66E-06	0.00010766	0.609344941	0.194322683	0.058538439	0.424567696	0.052875343	0.375399418	0.088702899	0.246573817	0.090686818	2111.4111	1504111.149	0.140376002	2881.8311	1629400.521	0.176864501	4647.7793	1877184.682	0.247593076	4528.2076	1527407.8	0.296463564	1360.698	1230185.617	0.110609162	4225.5761	1789153.797	0.236177354	2320.1821	1568264.368	0.147945853	2724.4822	1372175.979	0.198551953	7032.0188	1879824.448	0.374078484	7232.3416	1928523.993	0.375019529	7898.1183	2117042.498	0.373073205	9379.421	1872576.904	0.500883087	9019.8719
PWY-6608	guanosine nucleotides degradation III	8.18E-06	0.000125235	0.603451143	0.1782974	0.040662662	0.37491944	0.064473913	0.335637394	0.085097926	0.210092754	0.069558677	3395.454	1504111.149	0.225744886	2463.1936	1629400.521	0.15117177	4354.7912	1877184.682	0.23198523	1889.9544	1527407.8	0.123736071	1881.9239	1230185.617	0.152978857	4112.7974	1789153.797	0.229873888	2503.8821	1568264.368	0.15965944	2075.1288	1372175.979	0.151229057	5362.7395	1879824.448	0.28527874	6672.2229	1928523.993	0.345975623	8451.9036	2117042.498	0.399231645	7175.4593	1872576.904	0.383186361	8254.3071
PWY-5913	partial TCA cycle (obligate autotrophs) // likely contamination	9.28E-06	0.000135027	0.59977143	0.389000549	0.088960208	0.615003796	0.048587221	0.595861155	0.060136577	0.423031855	0.114691419	4515.5802	1504111.149	0.300215859	6204.2054	1629400.521	0.380766136	8959.956	1877184.682	0.477308178	7318.6915	1527407.8	0.479157662	2915.3796	1230185.617	0.236986968	8882.0616	1789153.797	0.496439245	5101.0895	1568264.368	0.325269744	5706.3393	1372175.979	0.415860603	11388.5925	1879824.448	0.605832769	12161.2178	1928523.993	0.630597174	14286.1372	2117042.498	0.674815797	11364.5041	1872576.904	0.606891182	12024.4905
SALVADEHYPOX-PWY	adenosine nucleotides degradation II	1.11E-05	0.000154445	0.594384115	0.140508077	0.050546543	0.341380189	0.064252406	0.306672745	0.0744373	0.183344248	0.082123854	2943.5869	1504111.149	0.195702751	2301.2795	1629400.521	0.141234735	1310.4664	1877184.682	0.069810201	2176.0008	1527407.8	0.142463643	945.8176	1230185.617	0.076884137	3883.5401	1789153.797	0.21706016	2755.2075	1568264.368	0.175685143	1443.8563	1372175.979	0.105223843	4768.9024	1879824.448	0.25368871	6002.5339	1928523.993	0.311250154	7782.8004	2117042.498	0.367626082	6555.9326	1872576.904	0.350102182	7591.1711
PWY-7228	superpathway of guanosine nucleotides de novo biosynthesis I	1.27E-05	0.000167796	0.590531614	0.284217914	0.079720636	0.561799956	0.060529136	0.499872656	0.099304377	0.356109171	0.118387537	3175.431	1504111.149	0.211116778	4295.8575	1629400.521	0.263646503	6585.2723	1877184.682	0.350805777	6487.2654	1527407.8	0.424723862	2078.6603	1230185.617	0.168971273	6106.6985	1789153.797	0.341317695	3433.8951	1568264.368	0.218961495	4036.9407	1372175.979	0.294199925	9575.964	1879824.448	0.509407355	9684.2952	1928523.993	0.502160991	10237.4407	2117042.498	0.483572753	12234.9779	1872576.904	0.653376525	11909.5678
PWY-6125		1.80E-05	0.000218246	0.579926536	0.316785309	0.085672025	0.583571446	0.052692347	0.526542418	0.086256456	0.391963679	0.121822972	3582.56	1504111.149	0.238184525	4807.087	1629400.521	0.295021816	7310.8216	1877184.682	0.389456705	7143.8544	1527407.8	0.467711007	2358.523	1230185.617	0.191720905	6735.6757	1789153.797	0.376472705	3894.0776	1568264.368	0.248304921	4492.6398	1372175.979	0.327409885	10139.8042	1879824.448	0.539401656	10226.9243	1928523.993	0.530298007	10953.9663	2117042.498	0.517418347	12460.7334	1872576.904	0.665432398	12313.4461
PWY-7184		1.74E-05	0.000219934	0.580995764	0.220303816	0.065680402	0.453963522	0.053128213	0.400313345	0.087873086	0.278825007	0.100773794	2395.5867	1504111.149	0.15926926	3279.0474	1629400.521	0.201242565	5184.4806	1877184.682	0.276183833	5153.9217	1527407.8	0.337429317	1565.0475	1230185.617	0.127220436	4767.7298	1789153.797	0.266479595	2633.3888	1568264.368	0.167917403	3110.5599	1372175.979	0.226688118	7633.7918	1879824.448	0.406090676	7726.8827	1928523.993	0.400663032	8209.9542	2117042.498	0.387802994	10028.9183	1872576.904	0.535567766	9713.5425
GLYCOLYSIS		1.93E-05	0.000224657	0.57777784	0.951802535	0.028501744	0.880603811	0.035595202	0.876478294	0.021666897	0.944256312	0.03173042	14126.005	1504111.149	0.93915965	14961.0384	1629400.521	0.918192808	18060.112	1877184.682	0.962084987	14666.5442	1527407.8	0.960224519	11966.6577	1230185.617	0.972752204	16297.8402	1789153.797	0.910924496	15768.9846	1568264.368	1.005505508	12974.9682	1372175.979	0.945576107	16546.9842	1879824.448	0.88024093	16531.4731	1928523.993	0.857208578	17290.4736	2117042.498	0.816727752	17025.946	1872576.904	0.909225462	18171.2607
PWY-5005		2.19E-05	0.000245579	0.573797995	0.20864986	0.076886641	0.02900693	0.013281921	0.039341378	0.044435184	0.093548631	0.083977778	1825.5168	1504111.149	0.121368477	3214.3959	1629400.521	0.197274756	6286.4584	1877184.682	0.334887583	1869.7592	1527407.8	0.122413883	3300.1145	1230185.617	0.268261509	4974.3845	1789153.797	0.278030011	1910.9292	1568264.368	0.121849941	3088.9427	1372175.979	0.225112722	483.1643	1879824.448	0.025702629	732.2259	1928523.993	0.037968203	571.5955	2117042.498	0.026999718	839.738	1872576.904	0.044843979	28.7573
PWY-7200		2.69E-05	0.000290053	0.567381615	0.269452901	0.06247981	0.443251317	0.028271042	0.395045624	0.056658853	0.314977118	0.077768997	3185.1937	1504111.149	0.211765846	4159.6079	1629400.521	0.255284557	6076.2092	1877184.682	0.323687342	5733.7799	1527407.8	0.375392865	2141.9288	1230185.617	0.174114278	5600.2229	1789153.797	0.313009586	3458.0936	1568264.368	0.220504506	3867.6732	1372175.979	0.281864226	7822.2612	1879824.448	0.41611658	7999.0088	1928523.993	0.414773621	8415.4101	2117042.498	0.397507849	8928.0223	1872576.904	0.476777337	9157.222
METH-ACETATE-PWY		3.19E-05	0.000320381	0.561933748	0.145367262	0.057098057	0.029932732	0.009877674	0.034307386	0.030452081	0.063037803	0.049142026	1368.3769	1504111.149	0.090975783	2078.7303	1629400.521	0.127576386	4838.9794	1877184.682	0.257778547	1269.7549	1527407.8	0.083131362	2167.3919	1230185.617	0.176184136	3386.9896	1789153.797	0.189306789	1367.0572	1568264.368	0.087170073	2069.4475	1372175.979	0.150815022	481.4604	1879824.448	0.025611987	666.1242	1928523.993	0.034540623	786.2976	2117042.498	0.037141323	731.7133	1872576.904	0.039075207	181.1542
PWY-5484		3.19E-05	0.000331447	0.56197015	0.931815257	0.044407889	0.823422943	0.060413338	0.804174953	0.031726327	0.914753385	0.054523387	13326.4848	1504111.149	0.886003991	14304.7483	1629400.521	0.877914798	17999.6212	1877184.682	0.958862566	14952.2924	1527407.8	0.978932568	11710.841	1230185.617	0.951957236	15608.5557	1789153.797	0.872398769	15589.9995	1568264.368	0.994092566	12821.0575	1372175.979	0.934359564	15599.0443	1879824.448	0.829813886	15389.2869	1928523.993	0.797982652	14986.2058	2117042.498	0.707884032	16371.5904	1872576.904	0.874281337	17225.817
PWY490-3		3.74E-05	0.000362697	0.556834935	0.105364832	0.031500525	0.0267905	0.0100851	0.049361936	0.017352873	0.075931274	0.03676915	1619.2712	1504111.149	0.107656352	1408.3819	1629400.521	0.086435587	3326.5834	1877184.682	0.177211301	1024.4199	1527407.8	0.067069181	1268.4482	1230185.617	0.10311031	2228.2171	1789153.797	0.124540277	1375.6026	1568264.368	0.087714969	1223.7159	1372175.979	0.089180682	620.625	1879824.448	0.033015051	907.0465	1928523.993	0.047033198	726.5917	2117042.498	0.034321073	429.2942	1872576.904	0.022925317	346.6717
POLYAMINSYN3-PWY		4.52E-05	0.000424211	0.550637674	0.082370069	0.031463899	0.033347034	0.008807496	0.027939279	0.012268902	0.041132446	0.016657486	687.3834	1504111.149	0.045700306	1156.2375	1629400.521	0.070960914	2823.8502	1877184.682	0.150430068	849.1184	1527407.8	0.055592122	860.1878	1230185.617	0.069923415	1936.481	1789153.797	0.108234463	1064.5445	1568264.368	0.067880424	1238.2357	1372175.979	0.090238841	506.1066	1879824.448	0.026923078	638.0907	1928523.993	0.033086998	984.6564	2117042.498	0.046510942	647.0663	1872576.904	0.034554859	414.24
PWY-6895		7.49E-05	0.00066062	0.53365498	0.322350043	0.072910274	0.103071868	0.036637579	0.111792299	0.07502484	0.16792741	0.121395564	3742.5999	1504111.149	0.24882469	5214.2955	1629400.521	0.320013123	7349.4846	1877184.682	0.391516331	3658.1739	1527407.8	0.239502109	5151.2005	1230185.617	0.418733598	6844.9979	1789153.797	0.382582979	3403.8722	1568264.368	0.217047092	4947.7979	1372175.979	0.360580419	1802.6043	1879824.448	0.095892162	2358.6852	1928523.993	0.122305204	2498.4558	2117042.498	0.118016327	2654.3987	1872576.904	0.141751118	521.3247
PWY-2941		7.31E-05	0.000664461	0.534509661	0.196320361	0.067524373	0.065635508	0.025723581	0.065750607	0.030284995	0.096146486	0.062291607	1714.828	1504111.149	0.114009394	2957.8274	1629400.521	0.181528566	6074.26	1877184.682	0.323583506	1880.8567	1527407.8	0.123140441	2934.2945	1230185.617	0.238524533	4447.2886	1789153.797	0.248569386	2167.6578	1568264.368	0.138220178	2785.3373	1372175.979	0.202986887	892.112	1879824.448	0.047457197	719.5316	1928523.993	0.037309964	2191.6638	2117042.498	0.10352479	755.3823	1872576.904	0.040339187	737.4987
PWY-6891		9.24E-05	0.00079103	0.526402219	0.117917408	0.048789346	0.023769545	0.009078198	0.028638653	0.023765566	0.049772878	0.045400261	1030.1145	1504111.149	0.068486594	1717.5579	1629400.521	0.105410418	3980.5972	1877184.682	0.212051443	1054.4105	1527407.8	0.069032677	1755.2468	1230185.617	0.14268146	2861.3926	1789153.797	0.15992994	1018.5469	1568264.368	0.064947398	1657.5794	1372175.979	0.120799331	403.925	1879824.448	0.021487379	545.4704	1928523.993	0.028284346	600.9965	2117042.498	0.028388495	628.9314	1872576.904	0.033586412	107.4978
ARG+POLYAMINE-SYN		0.000174487	0.001450735	0.503722476	0.14143104	0.046871029	0.061623411	0.015240649	0.05610959	0.029461864	0.083767642	0.03464551	1286.4349	1504111.149	0.085527915	2066.2723	1629400.521	0.12681181	4499.955	1877184.682	0.239718289	1509.4018	1527407.8	0.09882114	1497.8376	1230185.617	0.12175704	3308.5121	1789153.797	0.184920497	1914.6267	1568264.368	0.122085711	2083.0443	1372175.979	0.151805915	948.9601	1879824.448	0.050481315	1179.6331	1928523.993	0.061167665	1820.7379	2117042.498	0.086003843	1180.8432	1872576.904	0.063059797	781.9649
PWY-7199		0.000200753	0.001622754	0.498564893	0.638654645	0.065383156	0.520695188	0.036137431	0.500142952	0.031902805	0.595348488	0.077343969	10561.0209	1504111.149	0.702143649	10679.4465	1629400.521	0.655421817	10342.5357	1877184.682	0.550959946	8498.8418	1527407.8	0.556422574	9286.8594	1230185.617	0.754915296	10669.3792	1789153.797	0.596336616	10116.525	1568264.368	0.645077782	8891.1443	1372175.979	0.647959477	9966.9411	1879824.448	0.530205951	10215.9138	1928523.993	0.529727078	10550.8119	2117042.498	0.498375064	8987.8117	1872576.904	0.479970231	10102.2605
PWY-6612		0.000248817	0.001956908	0.490559749	0.519760773	0.047096232	0.600650065	0.012233913	0.580660109	0.038990872	0.496482593	0.060619909	7087.4444	1504111.149	0.471204831	8248.2765	1629400.521	0.506215408	10613.9501	1877184.682	0.565418534	8237.6294	1527407.8	0.539320894	6503.2278	1230185.617	0.528637931	10171.8159	1789153.797	0.568526636	6656.4248	1568264.368	0.424445325	7606.1996	1372175.979	0.554316627	11297.7538	1879824.448	0.601000472	11467.3596	1928523.993	0.594618456	12190.5524	2117042.498	0.575829366	11443.5692	1872576.904	0.611113443	11849.9024
PWY-7187		0.000285812	0.002188719	0.485317682	0.330621064	0.077590717	0.504719938	0.030154678	0.469893066	0.049397709	0.388260298	0.101852654	3867.0548	1504111.149	0.257099005	4978.3074	1629400.521	0.305529999	7512.1482	1877184.682	0.400181627	7196.0487	1527407.8	0.471128189	2657.6357	1230185.617	0.216035342	6707.735	1789153.797	0.374911034	4417.5845	1568264.368	0.281686213	4643.4038	1372175.979	0.338397106	8965.1182	1879824.448	0.476912523	9102.891	1928523.993	0.472013365	10031.1158	2117042.498	0.473826851	10364.8883	1872576.904	0.553509353	10543.8284
POLYAMSYN-PWY		0.00032334	0.002412617	0.480603853	0.081900301	0.031891898	0.032558451	0.00849316	0.02973771	0.016715974	0.046557535	0.022210091	690.2342	1504111.149	0.04588984	1144.8669	1629400.521	0.070263074	2851.6764	1877184.682	0.151912405	833.9164	1527407.8	0.05459684	847.2473	1230185.617	0.068871501	1927.0765	1789153.797	0.107708823	1069.7447	1568264.368	0.068212013	1204.0558	1372175.979	0.087747914	494.2744	1879824.448	0.026293647	619.4325	1928523.993	0.032119512	976.1152	2117042.498	0.046107492	623.2436	1872576.904	0.03328267	404.4348
PWY0-166		0.000468923	0.003411417	0.466119166	0.331919758	0.080017106	0.512474869	0.037085903	0.471927814	0.057552348	0.390487287	0.107101244	3833.6556	1504111.149	0.254878478	4947.0553	1629400.521	0.303611987	7585.8535	1877184.682	0.404108001	7312.496	1527407.8	0.47875204	2661.3553	1230185.617	0.216337702	6709.6816	1789153.797	0.375019834	4432.0544	1568264.368	0.282608882	4665.9628	1372175.979	0.340041137	8977.9148	1879824.448	0.477593257	9093.0902	1928523.993	0.471505163	9925.9225	2117042.498	0.468857971	10695.2098	1872576.904	0.571149296	10801.6091
ANAEROFRUCAT-PWY		0.000483752	0.003433457	0.464886579	0.835941824	0.077127644	0.718352635	0.051383187	0.722715665	0.07627459	0.856253333	0.063162698	11086.3802	1504111.149	0.737071872	12579.2761	1629400.521	0.772018662	17147.0222	1877184.682	0.913443539	14108.5637	1527407.8	0.923693312	9570.8541	1230185.617	0.778000813	13948.9741	1789153.797	0.779640863	14930.2914	1568264.368	0.952026438	11411.5519	1372175.979	0.831639096	12900.8591	1879824.448	0.686279993	12152.1514	1928523.993	0.630127053	14721.0004	2117042.498	0.695356868	14661.7173	1872576.904	0.782970102	15547.2128
GLUCUROCAT-PWY		0.000619681	0.004098348	0.454972594	0.481719154	0.075025115	0.343948687	0.049558796	0.328456013	0.031729506	0.432558901	0.100101511	7921.6318	1504111.149	0.52666532	8134.3988	1629400.521	0.499226476	7242.8897	1877184.682	0.385837886	5895.5714	1527407.8	0.385985419	7634.5547	1230185.617	0.62060185	7528.2516	1789153.797	0.42077163	7895.3309	1568264.368	0.503443875	7014.8487	1372175.979	0.511220777	7206.9163	1879824.448	0.383382411	7104.9309	1928523.993	0.368412886	5876.3625	2117042.498	0.27757414	5359.8786	1872576.904	0.286230092	6511.8418
FOLSYN-PWY		0.000594027	0.004115755	0.456679242	0.607218808	0.041313214	0.671752966	0.013822837	0.652450787	0.034571718	0.581027141	0.055086342	8613.9004	1504111.149	0.572690416	9766.216	1629400.521	0.599374793	11824.6723	1877184.682	0.629915235	9444.6128	1527407.8	0.61834258	7776.0716	1230185.617	0.632105553	11553.3808	1789153.797	0.645745537	8091.3074	1568264.368	0.515940269	8831.8197	1372175.979	0.643636081	12663.1694	1879824.448	0.673635744	12898.3591	1928523.993	0.668820256	13641.5664	2117042.498	0.644369039	12615.2987	1872576.904	0.673686548	13194.1057
GLUTORN-PWY		0.000615461	0.004165094	0.455248856	0.564158177	0.046022886	0.638999399	0.03807716	0.674984843	0.03224602	0.590550955	0.064596918	9068.8248	1504111.149	0.602935814	9488.2092	1629400.521	0.582312886	9540.18	1877184.682	0.508217444	7724.0786	1527407.8	0.505698518	7976.5732	1230185.617	0.648404037	10445.6947	1789153.797	0.583834365	8495.1127	1568264.368	0.541688817	7412.1315	1372175.979	0.540173536	12219.1326	1879824.448	0.650014559	12749.5584	1928523.993	0.661104474	14609.5775	2117042.498	0.690093728	11934.6473	1872576.904	0.637338166	12382.9874
PWY-6126		0.00075525	0.004883952	0.446909572	0.984612639	0.063214486	0.8819483	0.026082151	0.884729423	0.040637928	1.005560818	0.096969268	13781.7954	1504111.149	0.916275065	15007.0252	1629400.521	0.921015122	19082.5475	1877184.682	1.016551418	16614.3826	1527407.8	1.087750279	11990.5076	1230185.617	0.974690927	16515.1204	1789153.797	0.923068795	16790.1821	1568264.368	1.070621921	13267.948	1372175.979	0.966927581	16421.9894	1879824.448	0.873591649	16448.6698	1928523.993	0.852914968	18233.3573	2117042.498	0.86126553	16923.8074	1872576.904	0.903771021	18095.0663
PWY-6749		0.000809421	0.005120465	0.444056098	0.012783028	0.007023216	0.006212596	0.005977937	0.012176118	0.010240751	0.029491288	0.013625348	423.8405	1504111.149	0.028178802	89.495	1629400.521	0.005492511	272.7013	1877184.682	0.014527143	131.0553	1527407.8	0.008580243	118.5483	1230185.617	0.009636619	174.4564	1789153.797	0.009750777	293.6915	1568264.368	0.018727168	101.1426	1372175.979	0.007370964	13.9893	1879824.448	0.000744181	9.9947	1928523.993	0.000518256	339.6745	2117042.498	0.016044765	49.8816	1872576.904	0.002663794	67.8022
PWY-7229		0.000873334	0.005407236	0.440907035	1.01819055	0.071116933	0.908058715	0.027854125	0.913651548	0.035598315	1.041724491	0.106104055	14252.3053	1504111.149	0.947556656	15371.8646	1629400.521	0.943406142	19897.6431	1877184.682	1.05997259	17317.3065	1527407.8	1.133770988	12301.7379	1230185.617	0.999990386	16988.1184	1789153.797	0.949505763	17477.8757	1568264.368	1.114472538	13678.5272	1372175.979	0.996849341	16744.076	1879824.448	0.890725515	16711.859	1928523.993	0.866562151	18727.0114	2117042.498	0.884583631	17530.9877	1872576.904	0.936195873	18624.3922
PWY-6387		0.000998123	0.006051121	0.435325897	0.846029083	0.031615749	0.79354378	0.022487056	0.805011735	0.032035258	0.868622793	0.047494078	12903.8404	1504111.149	0.857904711	13324.738	1629400.521	0.817769347	15544.5638	1877184.682	0.828078556	13525.5217	1527407.8	0.885521319	10552.8994	1230185.617	0.857829847	14523.9436	1789153.797	0.811777256	14079.2931	1568264.368	0.897762736	11136.4278	1372175.979	0.81158889	14389.1838	1879824.448	0.765453594	14778.6624	1928523.993	0.766319862	16980.635	2117042.498	0.802092306	14805.3966	1872576.904	0.790642914	15984.1298
PWY-6385		0.001337813	0.007786073	0.422871794	0.834199712	0.031630749	0.784165467	0.023469348	0.794604369	0.032568495	0.856839197	0.045963518	12788.9794	1504111.149	0.850268241	13142.0053	1629400.521	0.806554627	15244.2411	1877184.682	0.812079986	13303.9818	1527407.8	0.871017013	10455.2445	1230185.617	0.849891622	14303.4366	1789153.797	0.799452603	13868.7041	1568264.368	0.884334579	10977.3944	1372175.979	0.799999021	14192.1766	1879824.448	0.754973509	14597.4345	1928523.993	0.756922629	16768.5558	2117042.498	0.792074595	14605.3953	1872576.904	0.779962375	15791.9466
PEPTIDOGLYCANSYN-PWY		0.001311797	0.007790467	0.423716104	0.842615242	0.030745264	0.794412068	0.020560758	0.804279297	0.027901527	0.864507251	0.047363548	12849.9734	1504111.149	0.854323393	13261.8948	1629400.521	0.813912517	15485.1904	1877184.682	0.82491566	13492.192	1527407.8	0.883339211	10516.0615	1230185.617	0.854835348	14447.494	1789153.797	0.807504309	13964.5982	1568264.368	0.890449244	11137.1601	1372175.979	0.811642258	14429.539	1879824.448	0.767600348	14831.9443	1928523.993	0.769082695	16923.6753	2117042.498	0.799401775	14860.1598	1872576.904	0.793567397	15985.7821
PWY-7222		0.001656344	0.009269153	0.413601461	1.098608792	0.189017931	0.829786985	0.049100464	0.823218302	0.065662123	1.117382427	0.26490236	12590.9392	1504111.149	0.837101647	14716.9712	1629400.521	0.903213851	23781.5749	1877184.682	1.266874545	21009.3771	1527407.8	1.375492328	12542.0636	1230185.617	1.019526112	17677.0164	1789153.797	0.988009887	20898.1372	1568264.368	1.332564689	14628.5935	1372175.979	1.066087275	15810.301	1879824.448	0.841051994	15221.3179	1928523.993	0.789272934	16667.4257	2117042.498	0.787297644	16277.4116	1872576.904	0.869251968	17499.9852
PWY-7220		0.001656344	0.009450901	0.413601461	1.098608792	0.189017931	0.829786985	0.049100464	0.823218302	0.065662123	1.117382427	0.26490236	12590.9392	1504111.149	0.837101647	14716.9712	1629400.521	0.903213851	23781.5749	1877184.682	1.266874545	21009.3771	1527407.8	1.375492328	12542.0636	1230185.617	1.019526112	17677.0164	1789153.797	0.988009887	20898.1372	1568264.368	1.332564689	14628.5935	1372175.979	1.066087275	15810.301	1879824.448	0.841051994	15221.3179	1928523.993	0.789272934	16667.4257	2117042.498	0.787297644	16277.4116	1872576.904	0.869251968	17499.9852
PWY-4984		0.001810487	0.009940599	0.409690872	0.000807813	0.00089331	0.0247387	0.010681696	0.019629657	0.010454138	0.025462968	0.018722504	14.9854	1504111.149	0.000996296	0	1629400.521	0	14.9883	1877184.682	0.000798446	0	1527407.8	0	34.8825	1230185.617	0.002835548	9.9951	1789153.797	0.00055865	0	1568264.368	0	17.4756	1372175.979	0.001273568	456.7142	1879824.448	0.024295577	283.5653	1928523.993	0.014703748	437.093	2117042.498	0.020646397	190.6044	1872576.904	0.010178722	307.7023
PWY-6545		0.002337436	0.012596184	0.398303079	0.147383172	0.037676066	0.080079805	0.021583046	0.111038922	0.031357381	0.114289856	0.023717802	1761.5498	1504111.149	0.117115667	2319.7691	1629400.521	0.142369483	4213.8569	1877184.682	0.224477482	2030.2935	1527407.8	0.132924128	1350.7255	1230185.617	0.109798512	3365.9276	1789153.797	0.188129584	1773.784	1568264.368	0.11310491	2073.9838	1372175.979	0.151145613	1578.8122	1879824.448	0.083987215	2247.9091	1928523.993	0.116561117	2102.1001	2117042.498	0.099294185	1543.7565	1872576.904	0.082440219	1098.6182
PWY-7219		0.002501242	0.012769496	0.395242991	0.974910953	0.029379488	0.929420373	0.013434904	0.940687219	0.020708693	0.994070478	0.051429613	14834.0536	1504111.149	0.986233871	15464.5628	1629400.521	0.949095241	18037.8566	1877184.682	0.960899414	15464.6098	1527407.8	1.012474193	12120.2746	1230185.617	0.985239498	16653.4179	1789153.797	0.930798567	15996.6503	1568264.368	1.020022557	13097.7529	1372175.979	0.954524281	17214.234	1879824.448	0.915736255	17541.8205	1928523.993	0.90959825	19615.5412	2117042.498	0.926553965	17443.3293	1872576.904	0.931514709	18568.6314
PWY-6386		0.00247934	0.012883713	0.39564131	0.822168174	0.03075756	0.768717384	0.028035705	0.784935891	0.042806049	0.843387349	0.041981185	12813.5271	1504111.149	0.851900281	13087.0178	1629400.521	0.80317992	14859.7905	1877184.682	0.791599817	12801.3132	1527407.8	0.838107099	10395.6955	1230185.617	0.845050971	14215.0252	1789153.797	0.794511083	13646.0894	1568264.368	0.870139607	10742.1704	1372175.979	0.782856614	13890.5552	1879824.448	0.738928319	14334.7244	1928523.993	0.743300288	16712.2818	2117042.498	0.789416453	14109.407	1872576.904	0.753475436	15419.4224
GALACT-GLUCUROCAT-PWY		0.002466954	0.013052428	0.395868004	0.468517595	0.082873676	0.333435734	0.048898438	0.328931431	0.036435077	0.423810353	0.105497451	7918.6795	1504111.149	0.526469038	8299.7003	1629400.521	0.509371403	6566.8637	1877184.682	0.349825127	5504.8832	1527407.8	0.360406906	7525.3364	1230185.617	0.611723653	7437.0327	1789153.797	0.415673192	7515.1162	1568264.368	0.479199576	6798.7459	1372175.979	0.495471864	7182.4077	1879824.448	0.382078641	7052.6459	1928523.993	0.365701745	6034.4853	2117042.498	0.285043182	4999.2957	1872576.904	0.266974119	6141.6819
GLUCONEO-PWY		0.002875612	0.014427639	0.388886746	0.85070089	0.04658558	0.784688691	0.021715331	0.80797808	0.032095076	0.859471506	0.047320172	13214.6716	1504111.149	0.878570152	13805.8062	1629400.521	0.847293592	14376.7069	1877184.682	0.765865343	13612.8773	1527407.8	0.891240525	11219.3439	1230185.617	0.912004151	14169.6279	1789153.797	0.791973721	13261.2463	1568264.368	0.845600179	11979.9121	1372175.979	0.873059453	14820.8019	1879824.448	0.788414148	14823.1685	1928523.993	0.768627642	17170.7776	2117042.498	0.811073827	13957.1914	1872576.904	0.745346766	15158.8724
1CMET2-PWY		0.003224323	0.015903017	0.383614942	0.762691505	0.031897304	0.700751575	0.020876883	0.716146335	0.039862551	0.754533172	0.035281951	12030.4302	1504111.149	0.799836515	12491.007	1629400.521	0.766601387	13450.2652	1877184.682	0.716512623	11255.9062	1527407.8	0.736928684	9893.6624	1230185.617	0.80424143	12912.5119	1789153.797	0.721710561	12299.678	1568264.368	0.784286008	10585.169	1372175.979	0.77141483	13519.0847	1879824.448	0.719167405	13762.3677	1928523.993	0.713621804	15016.9618	2117042.498	0.709336814	12652.4899	1872576.904	0.675672645	13616.6822
BIOTIN-BIOSYNTHESIS-PWY		0.003293	0.015971048	0.382638664	0	0	0.04771234	0.027021145	0.020702156	0.017211607	0.102411172	0.092136979	0	1504111.149	0	0	1629400.521	0	0	1877184.682	0	0	1527407.8	0	0	1230185.617	0	0	1789153.797	0	0	1568264.368	0	0	1372175.979	0	1074.1211	1879824.448	0.057139437	1112.3213	1928523.993	0.057677338	849.0547	2117042.498	0.040105699	681.0388	1872576.904	0.03636907	83.383
PWY-6519		0.003719643	0.017744528	0.37696112	0	0	0.038511177	0.02215697	0.016601164	0.014001101	0.086633136	0.079515041	0	1504111.149	0	0	1629400.521	0	0	1877184.682	0	0	1527407.8	0	0	1230185.617	0	0	1789153.797	0	0	1568264.368	0	0	1372175.979	0	863.4824	1879824.448	0.045934204	895.0194	1928523.993	0.046409555	686.4401	2117042.498	0.032424484	544.3513	1872576.904	0.029069637	65.652
ARGSYNBSUB-PWY		0.00406976	0.019101617	0.372731166	0.579842797	0.063908585	0.658936733	0.048544794	0.716954275	0.031740095	0.591991916	0.114134803	8965.801	1504111.149	0.596086334	10357.4809	1629400.521	0.635662059	11570.0855	1877184.682	0.616353074	8161.6659	1527407.8	0.534347533	5554.758	1230185.617	0.451538201	11986.1708	1789153.797	0.669935185	9249.8883	1568264.368	0.589816901	7478.4015	1372175.979	0.545003091	12459.4936	1879824.448	0.662800913	13010.3418	1928523.993	0.674626909	15512.6513	2117042.498	0.732751058	12383.2723	1872576.904	0.661295794	12709.2492
PWY-5971		0.004271041	0.019728144	0.370447855	0	0	0.035396942	0.020323737	0.015547984	0.013505191	0.083071592	0.077728001	0	1504111.149	0	0	1629400.521	0	0	1877184.682	0	0	1527407.8	0	0	1230185.617	0	0	1789153.797	0	0	1568264.368	0	0	1372175.979	0	787.631	1879824.448	0.041899178	807.6772	1928523.993	0.041880589	641.6443	2117042.498	0.030308522	504.7403	1872576.904	0.026954316	59.8026
PWY-5180		0.004610424	0.020640515	0.366811952	0	0	0.001838171	0.004863342	0.008602194	0.007120523	0.000870831	0.002304003	0	1504111.149	0	0	1629400.521	0	0	1877184.682	0	0	1527407.8	0	0	1230185.617	0	0	1789153.797	0	0	1568264.368	0	0	1372175.979	0	0	1879824.448	0	0	1928523.993	0	0	2117042.498	0	0	1872576.904	0	0
PWY-5182		0.004610424	0.020963023	0.366811952	0	0	0.001838171	0.004863342	0.008602194	0.007120523	0.000870831	0.002304003	0	1504111.149	0	0	1629400.521	0	0	1877184.682	0	0	1527407.8	0	0	1230185.617	0	0	1789153.797	0	0	1568264.368	0	0	1372175.979	0	0	1879824.448	0	0	1928523.993	0	0	2117042.498	0	0	1872576.904	0	0
PWY-5989		0.005069362	0.02107406	0.362266325	0	0	0.022160888	0.013112631	0.009516417	0.008370706	0.055904223	0.053925006	0	1504111.149	0	0	1629400.521	0	0	1877184.682	0	0	1527407.8	0	0	1230185.617	0	0	1789153.797	0	0	1568264.368	0	0	1372175.979	0	493.5806	1879824.448	0.026256739	512.7041	1928523.993	0.026585311	396.73	2117042.498	0.018739822	308.19	1872576.904	0.016458069	35.9525
FASYN-INITIAL-PWY		0.005163606	0.02116351	0.361379667	0	0	0.018522126	0.0109757	0.007945814	0.006997766	0.046807491	0.045255457	0	1504111.149	0	0	1629400.521	0	0	1877184.682	0	0	1527407.8	0	0	1230185.617	0	0	1789153.797	0	0	1568264.368	0	0	1372175.979	0	412.2612	1879824.448	0.021930835	428.3752	1928523.993	0.022212594	331.5049	2117042.498	0.015658868	257.4194	1872576.904	0.0137468	29.9678
PWYG-321		0.004892108	0.021247812	0.363975559	0	0	0.026550162	0.015514046	0.011470602	0.010069371	0.065018877	0.062198322	0	1504111.149	0	0	1629400.521	0	0	1877184.682	0	0	1527407.8	0	0	1230185.617	0	0	1789153.797	0	0	1568264.368	0	0	1372175.979	0	593.0731	1879824.448	0.031549388	616.0841	1928523.993	0.031945887	477.7058	2117042.498	0.022564771	371.5916	1872576.904	0.019843863	43.5497
PWY-6282		0.005038342	0.02124866	0.362561457	0	0	0.022131669	0.013066561	0.009520177	0.00838048	0.055543087	0.053495005	0	1504111.149	0	0	1629400.521	0	0	1877184.682	0	0	1527407.8	0	0	1230185.617	0	0	1789153.797	0	0	1568264.368	0	0	1372175.979	0	493.0528	1879824.448	0.026228662	512.2776	1928523.993	0.026563196	396.8286	2117042.498	0.01874448	308.0695	1872576.904	0.016451634	35.9506
PWY0-862		0.004989786	0.021353348	0.363026794	0	0	0.022102524	0.013036307	0.009511763	0.008367543	0.055278507	0.053156043	0	1504111.149	0	0	1629400.521	0	0	1877184.682	0	0	1527407.8	0	0	1230185.617	0	0	1789153.797	0	0	1568264.368	0	0	1372175.979	0	492.4832	1879824.448	0.026198361	511.6673	1928523.993	0.02653155	396.4539	2117042.498	0.01872678	307.8105	1872576.904	0.016437803	35.9472
PWY-7664		0.004856209	0.021411468	0.364328607	0	0	0.025665987	0.015076494	0.011068973	0.009719884	0.063381432	0.060649631	0	1504111.149	0	0	1629400.521	0	0	1877184.682	0	0	1527407.8	0	0	1230185.617	0	0	1789153.797	0	0	1568264.368	0	0	1372175.979	0	572.2079	1879824.448	0.030439433	594.5342	1928523.993	0.030828458	461.2653	2117042.498	0.021788193	358.1358	1872576.904	0.019125292	41.926
P4-PWY		0.00646601	0.026133457	0.350438454	0.245948435	0.045292911	0.19798932	0.042467498	0.193435807	0.035670001	0.169404913	0.024232126	2728.0252	1504111.149	0.181371251	4873.0657	1629400.521	0.299071078	4743.3556	1877184.682	0.252684546	3216.3441	1527407.8	0.210575336	3888.4669	1230185.617	0.31608782	3434.6249	1789153.797	0.191969237	4025.309	1568264.368	0.25667286	3556.0675	1372175.979	0.259155353	3707.8211	1879824.448	0.197242945	2985.973	1928523.993	0.154832038	6124.7458	2117042.498	0.289306701	3251.1399	1872576.904	0.173618498	2895.5262
TEICHOICACID-PWY		0.006679642	0.02626724	0.348839547	0.026617713	0.005962793	0.01828709	0.006327	0.017032929	0.005117839	0.01680466	0.004494528	348.658	1504111.149	0.023180335	446.2932	1629400.521	0.027390024	660.5711	1877184.682	0.035189457	314.9948	1527407.8	0.020622836	294.2033	1230185.617	0.023915358	350.0394	1789153.797	0.019564523	578.4301	1568264.368	0.036883456	359.4513	1372175.979	0.026195714	413.0978	1879824.448	0.021975339	192.9022	1928523.993	0.010002582	575.9526	2117042.498	0.027205528	168.0851	1872576.904	0.008976139	250.0089
PWY-7211		0.006794349	0.026362075	0.348000196	0.272803804	0.069512206	0.405907706	0.058480816	0.385880414	0.075599946	0.313898912	0.087698262	3179.7878	1504111.149	0.211406438	4205.9721	1629400.521	0.258130033	6457.5218	1877184.682	0.344000346	6024.2328	1527407.8	0.394408933	2089.1644	1230185.617	0.169825136	5337.1607	1789153.797	0.298306423	3384.902	1568264.368	0.215837461	3986.3861	1372175.979	0.29051566	7928.1272	1879824.448	0.421748276	8105.1885	1928523.993	0.420279371	7687.8851	2117042.498	0.363142691	9075.2409	1872576.904	0.484639156	8240.1203
GLCMANNANAUT-PWY		0.006630151	0.02642978	0.349205758	0.453511793	0.077098101	0.311360141	0.047510939	0.402697067	0.131625404	0.481649987	0.075906784	5684.9073	1504111.149	0.377957926	6725.9297	1629400.521	0.412785538	10802.3304	1877184.682	0.57545379	7680.1762	1527407.8	0.50282421	4327.3055	1230185.617	0.351760372	8029.3763	1789153.797	0.448780665	8688.7986	1568264.368	0.554039152	5550.3516	1372175.979	0.404492695	6185.601	1879824.448	0.329052056	5772.2901	1928523.993	0.299311293	8840.4849	2117042.498	0.417586558	5857.5418	1872576.904	0.312806475	6324.5731
PWY-5100		0.007326465	0.028052648	0.344268173	0.914019401	0.041933073	0.829217874	0.040260481	0.859918762	0.074117698	0.955008166	0.095049607	14036.0662	1504111.149	0.933180119	14468.0194	1629400.521	0.887935116	16936.6265	1877184.682	0.902235495	14287.7154	1527407.8	0.935422446	11150.189	1230185.617	0.90638265	15543.0711	1789153.797	0.868738681	15783.152	1568264.368	1.006408889	11963.3411	1372175.979	0.871851809	15010.9382	1879824.448	0.798528725	15445.6242	1928523.993	0.800903917	19098.7607	2117042.498	0.902143472	15123.3687	1872576.904	0.80762337	16789.4086
PWY0-1415		0.007558939	0.028566898	0.342714828	0.000902521	0.000948437	0.009017885	0.00396655	0.012975611	0.008890072	0.006273954	0.007230925	17.3501	1504111.149	0.001153512	0	1629400.521	0	17.8095	1877184.682	0.000948735	0	1527407.8	0	36.6312	1230185.617	0.002977697	11.9339	1789153.797	0.000667014	0	1568264.368	0	20.215	1372175.979	0.001473208	129.4746	1879824.448	0.00688759	106.8925	1928523.993	0.00554271	190.9676	2117042.498	0.00902049	54.8035	1872576.904	0.002926635	139.2421
PWY-5918		0.008507779	0.031740559	0.336795844	0.001562974	0.001686425	0.025366748	0.018141992	0.024204338	0.016523063	0.010931935	0.012628889	29.7226	1504111.149	0.001976091	0	1629400.521	0	29.8025	1877184.682	0.001587617	0	1527407.8	0	65.5466	1230185.617	0.005328188	19.9324	1789153.797	0.001114069	0	1568264.368	0	34.2746	1372175.979	0.002497828	228.0356	1879824.448	0.012130686	190.4898	1928523.993	0.009877492	441.3178	2117042.498	0.020845958	94.081	1872576.904	0.005024146	277.1039
TRNA-CHARGING-PWY		0.008832368	0.03253442	0.334908763	0.855223912	0.022390992	0.829412704	0.012340406	0.836339743	0.014748045	0.865973943	0.028591901	13190.5503	1504111.149	0.87696646	13687.1967	1629400.521	0.840014258	15633.4103	1877184.682	0.832811521	13281.3146	1527407.8	0.869532983	10731.9266	1230185.617	0.872382708	14690.5727	1789153.797	0.821090547	13902.6512	1568264.368	0.886499208	11560.495	1372175.979	0.842493614	15325.5133	1879824.448	0.815263006	15716.4332	1928523.993	0.814946211	17535.5904	2117042.498	0.828306017	15515.5875	1872576.904	0.828568774	16553.7681
TRPSYN-PWY		0.00897175	0.032634742	0.334117766	0.674715164	0.082740943	0.764174862	0.018687167	0.746403082	0.030803442	0.665945192	0.081439512	11458.035	1504111.149	0.761781136	11982.2927	1629400.521	0.735380439	9872.8282	1877184.682	0.525938033	8903.9167	1527407.8	0.58294299	9565.8632	1230185.617	0.77759511	12058.1187	1789153.797	0.673956522	9973.9082	1568264.368	0.635983856	9662.0842	1372175.979	0.704143226	14559.5382	1879824.448	0.774515845	14932.4204	1928523.993	0.774292695	15776.2917	2117042.498	0.745204299	13789.7155	1872576.904	0.73640316	14707.8609
PWY-6507		0.009827729	0.034876451	0.329492279	0.464100716	0.100744305	0.34903103	0.053936142	0.30799355	0.038816929	0.422803026	0.125569933	8334.647	1504111.149	0.554124408	8450.8799	1629400.521	0.518649638	5963.9095	1877184.682	0.317704995	5106.3234	1527407.8	0.334313037	7716.6116	1230185.617	0.627272136	7110.1441	1789153.797	0.397402622	7418.9193	1568264.368	0.473065604	6727.4123	1372175.979	0.490273289	7414.4625	1879824.448	0.394423134	7396.7751	1928523.993	0.38354592	6246.4172	2117042.498	0.295053935	5116.1538	1872576.904	0.273214616	6196.9917
PWY0-781		0.009737187	0.034981745	0.329963794	0.212449418	0.048223209	0.169713413	0.040545957	0.161023981	0.035687743	0.138863813	0.023373165	2192.5998	1504111.149	0.145773788	4319.6829	1629400.521	0.265108722	4004.4011	1877184.682	0.213319507	2708.592	1527407.8	0.177332602	3612.579	1230185.617	0.293661294	2782.485	1789153.797	0.15551961	3461.8512	1568264.368	0.220744109	3130.4235	1372175.979	0.228135716	3157.7384	1879824.448	0.167980494	2406.5586	1928523.993	0.124787589	5388.2513	2117042.498	0.254517862	2722.9539	1872576.904	0.145412127	2413.1228
DAPLYSINESYN-PWY		0.010595716	0.035852946	0.325644661	0.468141632	0.066832446	0.57832419	0.05812235	0.604760604	0.043660836	0.499993235	0.126265369	7741.0686	1504111.149	0.514660676	7935.6786	1629400.521	0.487030567	9037.2767	1877184.682	0.481427149	6370.466	1527407.8	0.417076959	4487.8032	1230185.617	0.364806996	9822.4447	1789153.797	0.548999461	8575.2856	1568264.368	0.546801023	5273.687	1372175.979	0.384330223	9895.3625	1879824.448	0.526398224	10736.6157	1928523.993	0.5567271	13560.4921	2117042.498	0.640539437	10741.6025	1872576.904	0.573626775	11847.707
PWY-7254		0.010245454	0.03592081	0.327366851	0.001927737	0.002123992	0.031486146	0.022982163	0.030238589	0.020599139	0.014091127	0.016420864	35.8962	1504111.149	0.002386539	0	1629400.521	0	35.9031	1877184.682	0.001912604	0	1527407.8	0	82.8847	1230185.617	0.006737577	23.9598	1789153.797	0.001339169	0	1568264.368	0	41.7966	1372175.979	0.003046009	277.6409	1879824.448	0.014769512	231.188	1928523.993	0.011987821	539.4235	2117042.498	0.025480051	113.3061	1872576.904	0.006050812	336.1874
PWY-5265		0.010513327	0.035992686	0.32604504	0.003732176	0.004066832	0.049187633	0.034330072	0.046600681	0.029360209	0.02411359	0.027651744	69.7271	1504111.149	0.004635768	0	1629400.521	0	70.8051	1877184.682	0.003771877	0	1527407.8	0	158.3874	1230185.617	0.012875081	47.0417	1789153.797	0.002629271	0	1568264.368	0	81.5815	1372175.979	0.005945411	452.7201	1879824.448	0.024083105	379.0106	1928523.993	0.019652885	892.215	2117042.498	0.042144407	196.1175	1872576.904	0.010473135	537.2077
SULFATE-CYS-PWY		0.010511793	0.036415855	0.326052524	0.225450337	0.051235038	0.366216194	0.07106955	0.315411996	0.11631809	0.238078508	0.078783413	2633.4265	1504111.149	0.175081908	3281.1549	1629400.521	0.201371907	5161.6938	1877184.682	0.274969951	4593.0605	1527407.8	0.300709509	1941.8578	1230185.617	0.157850797	4609.479	1789153.797	0.257634587	2712.9224	1568264.368	0.172988844	3608.7569	1372175.979	0.262995196	7624.8776	1879824.448	0.405616472	7799.4934	1928523.993	0.404428124	6316.9146	2117042.498	0.29838393	8336.128	1872576.904	0.445168793	7377.6241
P441-PWY		0.011421568	0.038203176	0.321780719	0.179924986	0.09123064	0.094101753	0.038591257	0.162528883	0.036170243	0.201613109	0.050304812	933.2489	1504111.149	0.062046538	3902.1677	1629400.521	0.239484869	4554.4769	1877184.682	0.242622739	4378.234	1527407.8	0.286644732	387.8568	1230185.617	0.031528315	4790.7154	1789153.797	0.267764315	3012.8969	1568264.368	0.192116646	1608.0768	1372175.979	0.117191732	3072.4801	1879824.448	0.163445055	2211.1251	1928523.993	0.114653751	1106.7295	2117042.498	0.052277151	2626.7346	1872576.904	0.14027379	1571.7475
HEME-BIOSYNTHESIS-II		0.012016967	0.038854861	0.319149718	0.000629783	0.000682546	0.010706676	0.007951126	0.010115627	0.007292409	0.004643959	0.005443521	11.9319	1504111.149	0.000793286	0	1629400.521	0	11.9481	1877184.682	0.00063649	0	1527407.8	0	26.5526	1230185.617	0.002158422	7.9845	1789153.797	0.000446272	0	1568264.368	0	13.7738	1372175.979	0.001003793	92.6819	1879824.448	0.004930349	77.1831	1928523.993	0.004002185	180.8543	2117042.498	0.008542781	37.8628	1872576.904	0.002021962	112.8158
ANAGLYCOLYSIS-PWY		0.011901995	0.038915512	0.319648386	0.984925577	0.039827069	0.937280946	0.011861451	0.952290243	0.037169918	1.015289356	0.06801855	14998.3474	1504111.149	0.997156853	15391.0592	1629400.521	0.944584159	18454.3814	1877184.682	0.983088216	15998.8669	1527407.8	1.04745222	12081.4484	1230185.617	0.982083373	16502.7974	1789153.797	0.922380034	16262.5312	1568264.368	1.036976388	13250.8753	1372175.979	0.965683375	17472.7475	1879824.448	0.929488257	17749.0791	1928523.993	0.920345257	20144.1739	2117042.498	0.951524304	17544.0707	1872576.904	0.936894536	18777.1503
PWY-5695		0.011883611	0.039296942	0.319728528	0.84994972	0.068169536	0.742711557	0.035423593	0.731495963	0.052547256	0.767093229	0.098112909	13585.1256	1504111.149	0.903199582	14077.9052	1629400.521	0.863992924	15643.5074	1877184.682	0.833349406	10870.0619	1527407.8	0.711667303	11862.9953	1230185.617	0.964325638	14951.3427	1789153.797	0.835665594	12819.1344	1568264.368	0.81740902	11937.7704	1372175.979	0.869988295	13783.5237	1879824.448	0.733234623	14671.017	1928523.993	0.760738111	15111.9032	2117042.498	0.713821438	13193.1078	1872576.904	0.704542909	14284.7922
ARGSYN-PWY		0.012572153	0.040203257	0.316801149	0.599147055	0.050563333	0.647885562	0.038814055	0.699583639	0.026717168	0.601221547	0.09887239	9452.039	1504111.149	0.628413599	10617.2159	1629400.521	0.651602584	11393.3869	1877184.682	0.606940117	7974.0286	1527407.8	0.522062844	6521.7885	1230185.617	0.530146704	12089.1682	1789153.797	0.675691951	9292.4166	1568264.368	0.592528708	8038.0688	1372175.979	0.585789937	12170.528	1879824.448	0.647428967	12746.4113	1928523.993	0.660941287	15124.0164	2117042.498	0.714393613	11914.927	1872576.904	0.636285056	12376.0484
PWY-6609		0.012774338	0.040405786	0.315969233	0.85309563	0.089943124	0.703956994	0.044442135	0.725956687	0.071577295	0.751912026	0.114062856	13558.2753	1504111.149	0.901414454	13987.9282	1629400.521	0.858470831	16950.2332	1877184.682	0.902960341	9826.4977	1527407.8	0.643344738	11875.2376	1230185.617	0.965320797	16019.7204	1789153.797	0.895379728	12800.6588	1568264.368	0.816230928	11548.8261	1372175.979	0.841643221	12744.5781	1879824.448	0.677966398	13857.6487	1928523.993	0.718562421	16044.8787	2117042.498	0.757891196	12098.6038	1872576.904	0.646093828	13305.6015
POLYISOPRENSYN-PWY		0.012935182	0.040474601	0.315315929	0.680109913	0.054698965	0.601065618	0.061430303	0.566581884	0.055535623	0.651986405	0.083549846	10712.764	1504111.149	0.712232205	11231.9165	1629400.521	0.689328152	11085.2561	1877184.682	0.5905256	10546.2517	1527407.8	0.69046732	9498.796	1230185.617	0.772143315	11233.3918	1789153.797	0.627860602	9996.4493	1568264.368	0.637421184	9892.0293	1372175.979	0.720900923	12064.7529	1879824.448	0.641802106	12237.1421	1928523.993	0.634534086	10439.8196	2117042.498	0.493132264	11316.5505	1872576.904	0.604330347	11613.9249
PWY-7400		0.013661595	0.04229281	0.312454454	0.600246228	0.050359356	0.648217268	0.038008309	0.699003259	0.026035364	0.60184572	0.098836948	9499.187	1504111.149	0.631548208	10652.6418	1629400.521	0.653776752	11346.3429	1877184.682	0.604434023	7983.6877	1527407.8	0.522695229	6555.8283	1230185.617	0.53291375	12086.8499	1789153.797	0.675562376	9305.4033	1568264.368	0.593356802	8064.0406	1372175.979	0.587682682	12185.2268	1879824.448	0.648210891	12760.7398	1928523.993	0.661684265	15098.8875	2117042.498	0.713206632	11903.1003	1872576.904	0.635653482	12378.1768
PWY-5686		0.014234919	0.043603806	0.310292052	0.964249006	0.030283867	0.921967991	0.012243636	0.936006196	0.029467531	0.985153276	0.058433019	14779.2867	1504111.149	0.982592724	15134.5766	1629400.521	0.928843241	17844.4502	1877184.682	0.95059641	15366.0829	1527407.8	1.006023598	11949.9176	1230185.617	0.971391425	16472.3417	1789153.797	0.920677794	15756.6502	1568264.368	1.004719008	13023.9788	1372175.979	0.94914785	17001.725	1879824.448	0.904431529	17446.9997	1928523.993	0.904681495	19606.7613	2117042.498	0.92613924	17379.4983	1872576.904	0.928105984	18457.0349
GALACTUROCAT-PWY		0.015604955	0.04730252	0.305428929	0.514033869	0.09168519	0.37448242	0.053330841	0.396502453	0.056294747	0.483661283	0.128067882	8961.2691	1504111.149	0.595785033	9701.3594	1629400.521	0.595394397	7255.9058	1877184.682	0.38653127	5668.4889	1527407.8	0.371118237	7884.4077	1230185.617	0.640912037	8609.2443	1789153.797	0.481190847	8164.1395	1568264.368	0.52058439	7145.6715	1372175.979	0.520754744	8192.1055	1879824.448	0.435790986	8220.9577	1928523.993	0.426282366	7984.4677	2117042.498	0.37715198	5328.1582	1872576.904	0.284536148	6575.7124
CODH-PWY		0.017011607	0.05103482	0.30082358	0.040259877	0.021047839	0.017544651	0.007949669	0.034481916	0.014548626	0.043343826	0.014350292	232.6801	1504111.149	0.015469608	924.5133	1629400.521	0.056739475	934.4604	1877184.682	0.049779886	985.3485	1527407.8	0.064511161	88.607	1230185.617	0.007202734	1137.3008	1789153.797	0.063566408	672.6119	1568264.368	0.042888936	300.7921	1372175.979	0.021920811	616.4064	1879824.448	0.032790636	413.9346	1928523.993	0.021463803	192.8129	2117042.498	0.009107654	487.8171	1872576.904	0.026050578	271.614
PWY0-41		0.017226617	0.051152506	0.300150311	0	0	0.004299175	0.005167106	0.00184621	0.001186781	0.000120617	0.000288039	0	1504111.149	0	0	1629400.521	0	0	1877184.682	0	0	1527407.8	0	0	1230185.617	0	0	1789153.797	0	0	1568264.368	0	0	1372175.979	0	0	1879824.448	0	9.4785	1928523.993	0.00049149	7.1539	2117042.498	0.00033792	0	1872576.904	0	27.2352
PWY-7242		0.019212064	0.056471825	0.294269642	0.542736374	0.096847784	0.400556431	0.057292608	0.418147865	0.060984739	0.515198545	0.13861091	9429.4399	1504111.149	0.62691111	10106.367	1629400.521	0.62025063	8211.306	1877184.682	0.437426646	5712.0118	1527407.8	0.373967699	8456.4752	1230185.617	0.687414572	9057.7073	1789153.797	0.506256495	8434.7661	1568264.368	0.53784083	7571.9828	1372175.979	0.551823011	8638.6908	1879824.448	0.459547742	8860.9105	1928523.993	0.45946592	8908.3443	2117042.498	0.420791945	5602.4764	1872576.904	0.299185384	7002.0074
PWY-7332		0.019928987	0.057993351	0.292281015	0.034499726	0.017771519	0.015942188	0.007627734	0.013411595	0.012387731	0.019861603	0.010875351	534.7232	1504111.149	0.035550777	886.1318	1629400.521	0.054383915	927.5985	1877184.682	0.049414344	76.4204	1527407.8	0.005003274	169.0311	1230185.617	0.013740292	511.6455	1789153.797	0.028597066	912.3363	1568264.368	0.058174905	427.2028	1372175.979	0.031133237	202.1073	1879824.448	0.010751392	350.7831	1928523.993	0.018189201	658.9403	2117042.498	0.031125511	145.2461	1872576.904	0.007756483	347.4616
P108-PWY		0.022075137	0.063602623	0.286692948	0.767275194	0.10202657	0.640370809	0.088840288	0.593147761	0.071212272	0.669370892	0.130345875	12506.0043	1504111.149	0.831454797	13003.7291	1629400.521	0.798068304	11825.8573	1877184.682	0.629978361	10663.9251	1527407.8	0.698171445	11649.0119	1230185.617	0.946931238	13214.3914	1789153.797	0.738583314	10127.3634	1568264.368	0.64576889	11653.1387	1372175.979	0.849245205	13292.5683	1879824.448	0.707117535	13822.1382	1928523.993	0.716721091	11073.3434	2117042.498	0.523057209	11517.0638	1872576.904	0.615038227	11811.1438
GLYCOLYSIS-E-D		0.023497194	0.067036112	0.283255232	0.106404555	0.058504348	0.05118687	0.023542573	0.09743873	0.037136451	0.12011984	0.037777569	478.0256	1504111.149	0.031781268	2515.8741	1629400.521	0.154404891	2567.895	1877184.682	0.136795011	2685.6206	1527407.8	0.175828656	192.0477	1230185.617	0.015611278	2986.5846	1789153.797	0.166927215	1671.8857	1568264.368	0.106607389	868.323	1372175.979	0.063280732	1784.5056	1879824.448	0.094929375	1212.5499	1928523.993	0.062874504	554.8984	2117042.498	0.026211018	1471.6476	1872576.904	0.078589435	820
PWY-5347		0.024238324	0.068479148	0.281537554	0.195077288	0.0733059	0.151941227	0.044084729	0.132965663	0.043741093	0.110671423	0.024422612	1683.4769	1504111.149	0.111925033	4156.505	1629400.521	0.255094125	3200.7945	1877184.682	0.170510368	2221.706	1527407.8	0.145455981	4269.1475	1230185.617	0.347032792	2128.9384	1789153.797	0.118991358	3036.0506	1568264.368	0.193593036	2991.5579	1372175.979	0.218015615	2791.3325	1879824.448	0.148488999	1857.8542	1928523.993	0.09633555	4930.5607	2117042.498	0.232898523	2250.7655	1872576.904	0.120196158	2034.5713
PWY-7090		0.024756915	0.069271754	0.280363654	0.007185003	0.003946169	0.003159432	0.001190251	0.002950343	0.002609996	0.004462243	0.002333719	88.4369	1504111.149	0.005879679	201.7623	1629400.521	0.012382609	202.6096	1877184.682	0.010793269	18.0722	1527407.8	0.001183194	29.1519	1230185.617	0.002369716	118.2507	1789153.797	0.006609309	187.1739	1568264.368	0.011935099	86.8196	1372175.979	0.006327148	46.5496	1879824.448	0.002476274	75.6386	1928523.993	0.003922098	105.7594	2117042.498	0.00499562	33.279	1872576.904	0.001777177	70.415
PWY-6892		0.025237729	0.069284708	0.279294958	0.635292565	0.069490173	0.570814215	0.061831924	0.511356402	0.065142308	0.558945743	0.085370924	9886.3997	1504111.149	0.65729183	10260.4137	1629400.521	0.629704825	10832.5968	1877184.682	0.57706612	8936.537	1527407.8	0.585078654	9492.4451	1230185.617	0.771627059	11347.0939	1789153.797	0.634215679	8375.3052	1568264.368	0.534049321	9513.3926	1372175.979	0.693307035	11429.1519	1879824.448	0.607990385	11867.2205	1928523.993	0.615352495	9738.2948	2117042.498	0.459995244	10650.5243	1872576.904	0.568762985	10559.6176
SO4ASSIM-PWY		0.025122866	0.069626229	0.279548579	0.127390711	0.039286304	0.231937878	0.063656362	0.19634916	0.092791287	0.141751466	0.063326758	1328.7226	1504111.149	0.088339389	1719.4337	1629400.521	0.10552554	3226.7427	1877184.682	0.171892661	2894.144	1527407.8	0.189480766	974.1024	1230185.617	0.079183368	2607.1097	1789153.797	0.145717473	1413.5219	1568264.368	0.090132884	2042.5334	1372175.979	0.148853604	4907.921	1879824.448	0.261084007	4943.2329	1928523.993	0.256322085	3608.3263	2117042.498	0.170441845	5803.985	1872576.904	0.309946416	4624.7994
MET-SAM-PWY		0.027920383	0.075933005	0.273649756	0.142155925	0.056912056	0.109449414	0.034180916	0.094937293	0.0343165	0.077951085	0.018149982	1167.4709	1504111.149	0.077618659	3057.0656	1629400.521	0.187619039	2324.2618	1877184.682	0.123816363	1596.9957	1527407.8	0.104555948	3214.3275	1230185.617	0.261288008	1490.8134	1789153.797	0.083325056	2200.9897	1568264.368	0.140345579	2177.3517	1372175.979	0.158678751	1985.7256	1879824.448	0.105633566	1290.4063	1928523.993	0.066911602	3661.9109	2117042.498	0.172972952	1600.6401	1872576.904	0.085477937	1427.1777
PWY0-1533		0.028498776	0.07678837	0.272497125	0.001780126	0.001888158	0.005303829	0.004311709	0.002370089	0.001098305	0.001339294	0.001493751	0	1504111.149	0	87.1897	1629400.521	0.005351029	42.7955	1877184.682	0.00227977	5.1418	1527407.8	0.000336636	34.2489	1230185.617	0.002784043	0	1789153.797	0	54.7251	1568264.368	0.003489533	0	1372175.979	0	20.5576	1879824.448	0.001093591	75.5629	1928523.993	0.003918173	61.7605	2117042.498	0.002917301	0	1872576.904	0	62.4525
PRPP-PWY		0.028980413	0.077369727	0.271553305	0.287824526	0.041585903	0.307274061	0.040722253	0.354262362	0.0321721	0.310984718	0.0435523	4275.4525	1504111.149	0.284251101	4746.587	1629400.521	0.291308794	6559.9926	1877184.682	0.349459095	5338.1128	1527407.8	0.349488382	2693.8044	1230185.617	0.218975443	4923.8961	1789153.797	0.275208096	3954.3628	1568264.368	0.252148992	3866.1923	1372175.979	0.281756302	6172.245	1879824.448	0.328341564	6681.2617	1928523.993	0.346444313	7468.4414	2117042.498	0.352777113	5265.3746	1872576.904	0.281183357	5431.9285
HISDEG-PWY		0.029396412	0.077766871	0.270749432	0.096349003	0.029874456	0.056334321	0.014728095	0.065025221	0.020246741	0.086548439	0.03552058	1387.5365	1504111.149	0.092249599	1516.4446	1629400.521	0.093067639	3018.1692	1877184.682	0.160781687	946.0698	1527407.8	0.061939568	1412.4587	1230185.617	0.114816714	1684.5865	1789153.797	0.094155489	918.0412	1568264.368	0.058538676	1306.8968	1372175.979	0.095242653	1082.3511	1879824.448	0.057577244	1331.8548	1928523.993	0.069060836	1416.8726	2117042.498	0.06692698	919.2618	1872576.904	0.049090737	748.5966
HOMOSER-METSYN-PWY		0.029796572	0.078115338	0.269985788	0.096214247	0.041057518	0.072877688	0.023745078	0.063161779	0.024139682	0.051023664	0.011876713	769.9197	1504111.149	0.051187687	2098.3454	1629400.521	0.128780209	1541.0282	1877184.682	0.082092519	1043.8502	1527407.8	0.06834129	2256.2015	1230185.617	0.183403339	985.2496	1789153.797	0.05506791	1468.9833	1568264.368	0.093669367	1470.5837	1372175.979	0.107171655	1320.7869	1879824.448	0.070261183	848.0537	1928523.993	0.043974236	2497.0149	2117042.498	0.117948265	1046.3925	1872576.904	0.055879814	933.7401
PWY-5659		0.030226251	0.078534277	0.269176042	0.652415544	0.055398349	0.722908227	0.044520169	0.638134756	0.072643256	0.640552815	0.052576872	10060.8558	1504111.149	0.668890448	10281.8459	1629400.521	0.631020168	10931.4495	1877184.682	0.582332128	10389.0839	1527407.8	0.680177481	9203.9103	1230185.617	0.748172485	10249.6752	1789153.797	0.572878375	9959.056	1568264.368	0.635036809	9616.4351	1372175.979	0.700816459	13146.7737	1879824.448	0.699361779	13286.5341	1928523.993	0.688948343	13375.803	2117042.498	0.631815517	14249.1978	1872576.904	0.760940593	14697.9978
COMPLETE-ARO-PWY		0.030503502	0.078553267	0.268659043	0.782890828	0.055527573	0.827202694	0.033116392	0.865232038	0.023092837	0.765928142	0.108089904	12885.423	1504111.149	0.85668024	13629.5255	1629400.521	0.836474846	14202.4137	1877184.682	0.756580524	10289.6093	1527407.8	0.673664839	9509.9662	1230185.617	0.773051324	14964.0351	1789153.797	0.836375002	12131.236	1568264.368	0.773545344	10384.0035	1372175.979	0.756754502	15691.6737	1879824.448	0.834741442	16336.1871	1928523.993	0.847082388	18637.8928	2117042.498	0.880374051	14842.0746	1872576.904	0.792601605	15840.7889
P125-PWY		0.032244658	0.082308733	0.265505865	0.003154389	0.001672617	0.010014595	0.005902798	0.008663183	0.004757801	0.005717198	0.004223592	65.833	1504111.149	0.004376871	14.9283	1629400.521	0.000916184	52.3537	1877184.682	0.002788948	32.9519	1527407.8	0.002157374	32.697	1230185.617	0.002657892	23.9052	1789153.797	0.001336118	91.0385	1568264.368	0.005805048	71.3076	1372175.979	0.00519668	96.9636	1879824.448	0.00515812	103.0971	1928523.993	0.005345907	205.0066	2117042.498	0.009683632	43.3561	1872576.904	0.002315317	143.9007
PWY-7456		0.034242619	0.086648713	0.26207132	0.039706	0.023143316	0.070467633	0.013312734	0.043639034	0.025322443	0.095570041	0.06609419	312.9125	1504111.149	0.020803815	1272.2011	1629400.521	0.078077863	544.1939	1877184.682	0.028989897	232.6419	1527407.8	0.015231158	933.2786	1230185.617	0.07586486	344.5761	1789153.797	0.019259166	578.6561	1568264.368	0.036897867	583.4955	1372175.979	0.042523372	1754.919	1879824.448	0.093355473	1607.2791	1928523.993	0.083342448	1258.5072	2117042.498	0.059446478	1426.4136	1872576.904	0.076173833	1066.4057
P23-PWY		0.038471754	0.096511038	0.255359322	0.103856893	0.056125761	0.055157066	0.025374309	0.104870892	0.041251583	0.11990427	0.03800616	501.7516	1504111.149	0.033358678	2112.9308	1629400.521	0.129675348	2592.4494	1877184.682	0.138103055	2653.4898	1527407.8	0.173725039	201.9889	1230185.617	0.016419384	3042.1602	1789153.797	0.170033465	1634.4436	1568264.368	0.104219903	896.3091	1372175.979	0.065320273	1916.9199	1879824.448	0.101973347	1307.3632	1928523.993	0.06779087	596.8101	2117042.498	0.028190747	1593.4122	1872576.904	0.08509195	883.168
P122-PWY		0.040555449	0.100013861	0.252293122	0.295578863	0.132551972	0.220638579	0.060192188	0.205117263	0.041919884	0.364007003	0.157656219	2569.9256	1504111.149	0.170860086	2725.4935	1629400.521	0.167269708	6935.3553	1877184.682	0.36945514	8113.6124	1527407.8	0.531201451	2052.8961	1230185.617	0.166876939	4040.4259	1789153.797	0.225828875	7154.0121	1568264.368	0.45617386	3800.4451	1372175.979	0.276964847	2916.0886	1879824.448	0.155125581	2502.5332	1928523.993	0.129764172	3734.9398	2117042.498	0.176422524	5564.9321	1872576.904	0.29718043	5918.9684
PYRIDNUCSYN-PWY		0.040459103	0.100629052	0.252431741	0.581670498	0.082966334	0.66463008	0.033043751	0.60421176	0.072743504	0.570257322	0.049509414	10298.2687	1504111.149	0.684674714	9583.2063	1629400.521	0.588143073	8381.2742	1877184.682	0.446481067	8343.6411	1527407.8	0.546261522	8736.0386	1230185.617	0.710139875	9575.7018	1789153.797	0.535208422	8099.0748	1568264.368	0.516435556	8590.0927	1372175.979	0.626019755	12330.0281	1879824.448	0.655913807	13243.021	1928523.993	0.686692053	12601.2945	2117042.498	0.59523106	12306.2417	1872576.904	0.657182179	12955.2808
PWY0-1296		0.041555693	0.101619384	0.250871203	0.409224556	0.069302673	0.250367233	0.077248199	0.359848402	0.12979403	0.374579088	0.120691288	6677.5699	1504111.149	0.443954551	7155.4014	1629400.521	0.439143188	9382.328	1877184.682	0.499808468	4152.8542	1527407.8	0.271889027	4592.8546	1230185.617	0.373346472	8122.3694	1789153.797	0.453978267	7038.1246	1568264.368	0.448784321	4705.0838	1372175.979	0.342892156	5261.0443	1879824.448	0.279868916	5230.3944	1928523.993	0.271212306	9021.1101	2117042.498	0.426118517	3488.0908	1872576.904	0.186272232	4211.7538
ARO-PWY		0.043673474	0.105032901	0.24795927	0.743218438	0.053416269	0.779995692	0.03373664	0.820314569	0.024995575	0.72643984	0.105918823	12194.3845	1504111.149	0.810736927	12915.1362	1629400.521	0.792631157	13688.3642	1877184.682	0.729196457	9736.3564	1527407.8	0.637443151	8918.5853	1230185.617	0.72497883	14301.5569	1789153.797	0.799347542	11586.8288	1568264.368	0.73883135	9777.8803	1372175.979	0.712582092	14779.3181	1879824.448	0.786207356	15408.3127	1928523.993	0.798969199	17706.1008	2117042.498	0.836360197	13977.4483	1872576.904	0.746428532	14932.6955
P164-PWY		0.043589066	0.105703485	0.248072882	0.17135443	0.039053499	0.245627005	0.033219514	0.230281736	0.073628647	0.187512186	0.055526683	3011.5752	1504111.149	0.200222916	2316.8755	1629400.521	0.142191896	4423.4727	1877184.682	0.23564398	1881.2152	1527407.8	0.123163912	1798.3109	1230185.617	0.146182078	3966.1181	1789153.797	0.221675638	2450.3285	1568264.368	0.156244607	1996.6589	1372175.979	0.145510411	3496.3691	1879824.448	0.185994448	4310.1464	1928523.993	0.22349457	5749.296	2117042.498	0.271572064	5501.687	1872576.904	0.293802993	5257.8867
P124-PWY		0.045435385	0.107493473	0.245631622	0.352751231	0.160651833	0.262340159	0.073224779	0.248638761	0.054664675	0.434640549	0.187318749	3018.5432	1504111.149	0.20068618	3189.345	1629400.521	0.195737325	8675.6348	1877184.682	0.462162028	9600.3426	1527407.8	0.628538273	2379.2442	1230185.617	0.193405301	4818.7493	1789153.797	0.269331195	8572.0772	1568264.368	0.54659644	4467.1615	1372175.979	0.325553105	3410.4356	1879824.448	0.18142309	2938.9716	1928523.993	0.152394868	4496.4095	2117042.498	0.212391084	6698.8556	1872576.904	0.357734605	7079.9854
PWY0-1261		0.045184218	0.10777547	0.245958439	0.215409668	0.091821074	0.12297321	0.049307588	0.1905077	0.057255384	0.215743053	0.058850754	958.2381	1504111.149	0.063707931	4801.1553	1629400.521	0.294657774	5296.334	1877184.682	0.282142405	4609.0302	1527407.8	0.301755052	921.5401	1230185.617	0.074910655	5146.7196	1789153.797	0.287662224	3666.7796	1568264.368	0.233811319	2533.4483	1372175.979	0.184629985	4276.6224	1879824.448	0.227501159	2538.008	1928523.993	0.131603652	1325.9477	2117042.498	0.062632078	3065.1882	1872576.904	0.163688241	2050.5112
PWY-5022		0.053087615	0.124584645	0.236377143	0.003435297	0.001624298	0.005452269	0.003582571	0.008186841	0.003628321	0.006311181	0.00300632	101.4913	1504111.149	0.006747593	19.7506	1629400.521	0.001212139	77.5523	1877184.682	0.004131309	21.4646	1527407.8	0.001405296	35.2517	1230185.617	0.002865559	64.4564	1789153.797	0.003602619	57.1757	1568264.368	0.003645795	53.1316	1372175.979	0.003872069	84.7257	1879824.448	0.004507107	108.0341	1928523.993	0.005601906	308.3053	2117042.498	0.014563019	44.4934	1872576.904	0.002376052	101.9423
FASYN-ELONG-PWY		0.054584752	0.126064785	0.234707542	0.734379016	0.071348464	0.798377462	0.029147841	0.765167069	0.06566869	0.707123398	0.069984284	12315.9356	1504111.149	0.818818185	12750.7548	1629400.521	0.782542698	11659.1818	1877184.682	0.621099347	10334.289	1527407.8	0.676590037	10183.435	1230185.617	0.827796623	13016.2878	1789153.797	0.727510839	10342.3656	1568264.368	0.659478454	10444.9479	1372175.979	0.761195944	15137.7992	1879824.448	0.805277281	15686.0275	1928523.993	0.81336958	15708.2915	2117042.498	0.741992261	14699.9878	1872576.904	0.785013837	15425.579
PWY-5154		0.054452208	0.12676474	0.234853694	0.522123345	0.075761819	0.443572354	0.071576976	0.408355895	0.071908679	0.461516731	0.078100173	9228.1506	1504111.149	0.613528502	9966.3725	1629400.521	0.611658851	6917.0216	1877184.682	0.368478481	7411.8346	1527407.8	0.485255778	6522.5414	1230185.617	0.530207906	8986.4082	1789153.797	0.502271421	7663.5883	1568264.368	0.488666864	7916.3434	1372175.979	0.576918961	9444.5998	1879824.448	0.502419245	9504.8241	1928523.993	0.492854853	7105.8958	2117042.498	0.335652015	7397.3712	1872576.904	0.395036977	8156.609
NAGLIPASYN-PWY		0.055792967	0.127840579	0.233389713	0.481235157	0.094779326	0.386777854	0.084156091	0.337941631	0.081117912	0.417096009	0.113042707	7919.6145	1504111.149	0.526531201	8476.6224	1629400.521	0.520229513	6302.2306	1877184.682	0.335727788	6994.4471	1527407.8	0.457929251	7923.3591	1230185.617	0.64407834	7384.8702	1789153.797	0.412757708	6097.219	1568264.368	0.388787702	7736.8736	1372175.979	0.563839749	8609.507	1879824.448	0.457995267	8519.0466	1928523.993	0.441739207	5318.0754	2117042.498	0.251203054	6990.0566	1872576.904	0.373285422	6945.2404
METHGLYUT-PWY		0.056281079	0.127951516	0.232864533	0	0	1.11E-05	2.93E-05	0.000241423	0.000367359	8.97E-06	2.37E-05	0	1504111.149	0	0	1629400.521	0	0	1877184.682	0	0	1527407.8	0	0	1230185.617	0	0	1789153.797	0	0	1568264.368	0	0	1372175.979	0	0	1879824.448	0	0	1928523.993	0	0	2117042.498	0	0	1872576.904	0	0
PWY-6901		0.057920996	0.129653922	0.231129363	0.092451522	0.032415492	0.111929373	0.015594117	0.08073744	0.039268973	0.14747903	0.075342898	826.7172	1504111.149	0.054963837	2120.3159	1629400.521	0.130128589	1604.6597	1877184.682	0.08548225	996.4723	1527407.8	0.06523944	1733.6788	1230185.617	0.140928229	888.8033	1789153.797	0.0496773	1833.3202	1568264.368	0.116901221	1321.2862	1372175.979	0.096291308	2474.9609	1879824.448	0.131659151	2175.1821	1928523.993	0.112789994	2147.1517	2117042.498	0.101422229	1926.5872	1872576.904	0.102884277	1690.372
PWY-6353		0.05750637	0.129723671	0.231563891	0.203895828	0.056225872	0.292780083	0.048049733	0.286766697	0.046602221	0.245253343	0.096760162	3827.247	1504111.149	0.254452406	3372.7539	1629400.521	0.206993545	2428.9618	1877184.682	0.129393864	2976.5712	1527407.8	0.194877308	1650.1679	1230185.617	0.134139749	5406.8735	1789153.797	0.302202835	3769.271	1568264.368	0.240346658	2315.6877	1372175.979	0.168760256	4458.0823	1879824.448	0.237154182	4350.5946	1928523.993	0.225591935	5647.3555	2117042.498	0.266756832	6861.4217	1872576.904	0.366416017	6950.916
GLYCOL-GLYOXDEG-PWY		0.059218005	0.13154534	0.22978779	0	0	1.77E-05	4.69E-05	0.000392306	0.000597529	2.14E-05	5.67E-05	0	1504111.149	0	0	1629400.521	0	0	1877184.682	0	0	1527407.8	0	0	1230185.617	0	0	1789153.797	0	0	1568264.368	0	0	1372175.979	0	0	1879824.448	0	0	1928523.993	0	0	2117042.498	0	0	1872576.904	0	0
PWY-6467		0.063637343	0.137173828	0.225405252	0.436813401	0.085586074	0.354554271	0.076821883	0.310032377	0.074401641	0.378709192	0.10008307	7201.92	1504111.149	0.478815678	7646.17	1629400.521	0.469262769	5803	1877184.682	0.309133143	6359.67	1527407.8	0.41637014	7181.08	1230185.617	0.583739551	6649.58	1789153.797	0.371660615	5512.92	1568264.368	0.351530017	7052.92	1372175.979	0.513995297	7871.92	1879824.448	0.418758252	7821.08	1928523.993	0.405547456	4920	2117042.498	0.23239968	6435.33	1872576.904	0.34366172	6368.58
ECASYN-PWY		0.063363131	0.137602023	0.225669164	0	0	1.11E-05	2.95E-05	0.000265552	0.000410676	1.35E-05	3.56E-05	0	1504111.149	0	0	1629400.521	0	0	1877184.682	0	0	1527407.8	0	0	1230185.617	0	0	1789153.797	0	0	1568264.368	0	0	1372175.979	0	0	1879824.448	0	0	1928523.993	0	0	2117042.498	0	0	1872576.904	0	0
PWY-1269		0.063354519	0.138617783	0.225677469	0.437037727	0.085559519	0.35472682	0.076813271	0.31017113	0.074414309	0.378878495	0.100066234	7206.7851	1504111.149	0.479139132	7647.4194	1629400.521	0.469339447	5806.6182	1877184.682	0.309325889	6362.4164	1527407.8	0.416549948	7182.0796	1230185.617	0.583820807	6651.079	1789153.797	0.371744397	5520.5135	1568264.368	0.352014215	7058.0339	1372175.979	0.514367983	7874.2929	1879824.448	0.418884482	7825.0739	1928523.993	0.405754553	4926.2263	2117042.498	0.232693784	6436.5793	1872576.904	0.343728436	6373.5683
PWY-6700		0.062956935	0.138791426	0.226061978	0.581151537	0.094878688	0.492919959	0.080525079	0.444324786	0.082172143	0.50791349	0.103505106	9663.55	1504111.149	0.642475791	10060.001	1629400.521	0.617405044	8150.1606	1877184.682	0.434169354	7917.441	1527407.8	0.518358031	9189.1165	1230185.617	0.746969918	9732.1595	1789153.797	0.543953209	7751.3818	1568264.368	0.494264995	8941.3176	1372175.979	0.651615954	10529.4529	1879824.448	0.560129586	10538.5937	1928523.993	0.54645904	7677.5879	2117042.498	0.362656296	8722.71	1872576.904	0.465813179	9036.8335
GLYCOLYSIS-TCA-GLYOX-BYPASS		0.066863349	0.143067902	0.222374131	0	0	7.98E-05	0.0002111	0.001945594	0.003045419	8.99E-05	0.000237959	0	1504111.149	0	0	1629400.521	0	0	1877184.682	0	0	1527407.8	0	0	1230185.617	0	0	1789153.797	0	0	1568264.368	0	0	1372175.979	0	0	1879824.448	0	0	1928523.993	0	0	2117042.498	0	0	1872576.904	0	0
PWY-5920		0.068559262	0.145625877	0.220832485	0	0	1.78E-05	4.72E-05	0.000438663	0.000690128	1.99E-05	5.26E-05	0	1504111.149	0	0	1629400.521	0	0	1877184.682	0	0	1527407.8	0	0	1230185.617	0	0	1789153.797	0	0	1568264.368	0	0	1372175.979	0	0	1879824.448	0	0	1928523.993	0	0	2117042.498	0	0	1872576.904	0	0
PWY-6690		0.08436183	0.146126741	0.207897798	0	0	4.87E-06	1.29E-05	0.00012918	0.000211522	5.88E-06	1.56E-05	0	1504111.149	0	0	1629400.521	0	0	1877184.682	0	0	1527407.8	0	0	1230185.617	0	0	1789153.797	0	0	1568264.368	0	0	1372175.979	0	0	1879824.448	0	0	1928523.993	0	0	2117042.498	0	0	1872576.904	0	0
GALACTARDEG-PWY		0.085568799	0.14647365	0.207000627	0	0	8.88E-06	2.35E-05	0.000229328	0.000376159	1.07E-05	2.84E-05	0	1504111.149	0	0	1629400.521	0	0	1877184.682	0	0	1527407.8	0	0	1230185.617	0	0	1789153.797	0	0	1568264.368	0	0	1372175.979	0	0	1879824.448	0	0	1928523.993	0	0	2117042.498	0	0	1872576.904	0	0
HCAMHPDEG-PWY		0.08436183	0.147001752	0.207897798	0	0	4.87E-06	1.29E-05	0.00012918	0.000211522	5.88E-06	1.56E-05	0	1504111.149	0	0	1629400.521	0	0	1877184.682	0	0	1527407.8	0	0	1230185.617	0	0	1789153.797	0	0	1568264.368	0	0	1372175.979	0	0	1879824.448	0	0	1928523.993	0	0	2117042.498	0	0	1872576.904	0	0
GLUCARGALACTSUPER-PWY		0.085568799	0.147340358	0.207000627	0	0	8.88E-06	2.35E-05	0.000229328	0.000376159	1.07E-05	2.84E-05	0	1504111.149	0	0	1629400.521	0	0	1877184.682	0	0	1527407.8	0	0	1230185.617	0	0	1789153.797	0	0	1568264.368	0	0	1372175.979	0	0	1879824.448	0	0	1928523.993	0	0	2117042.498	0	0	1872576.904	0	0
PWY-5747		0.072121889	0.147799083	0.217701299	0	0	5.94E-06	1.57E-05	0.000145614	0.000232047	5.39E-06	1.43E-05	0	1504111.149	0	0	1629400.521	0	0	1877184.682	0	0	1527407.8	0	0	1230185.617	0	0	1789153.797	0	0	1568264.368	0	0	1372175.979	0	0	1879824.448	0	0	1928523.993	0	0	2117042.498	0	0	1872576.904	0	0
DTDPRHAMSYN-PWY		0.07010381	0.147827598	0.219457649	0.765995436	0.053056826	0.755887813	0.02591723	0.769459775	0.030865606	0.81590935	0.056239893	12350.6398	1504111.149	0.821125474	11854.967	1629400.521	0.727566172	13492.9121	1877184.682	0.718784477	12641.8135	1527407.8	0.82766459	9853.6336	1230185.617	0.800987547	12044.069	1789153.797	0.673171251	12689.2683	1568264.368	0.809128139	10284.9507	1372175.979	0.749535836	13680.263	1879824.448	0.727741519	14151.7558	1928523.993	0.733812794	16065.2497	2117042.498	0.758853434	14134.2078	1872576.904	0.754799857	15289.6458
AST-PWY		0.084360816	0.147885527	0.207898557	0	0	4.47E-06	1.18E-05	0.000118416	0.000193895	5.39E-06	1.43E-05	0	1504111.149	0	0	1629400.521	0	0	1877184.682	0	0	1527407.8	0	0	1230185.617	0	0	1789153.797	0	0	1568264.368	0	0	1372175.979	0	0	1879824.448	0	0	1928523.993	0	0	2117042.498	0	0	1872576.904	0	0
TCA-GLYOX-BYPASS		0.071226588	0.14804955	0.21847503	0	0	4.01E-05	0.00010613	0.00099854	0.001582422	4.50E-05	0.000119147	0	1504111.149	0	0	1629400.521	0	0	1877184.682	0	0	1527407.8	0	0	1230185.617	0	0	1789153.797	0	0	1568264.368	0	0	1372175.979	0	0	1879824.448	0	0	1928523.993	0	0	2117042.498	0	0	1872576.904	0	0
PWY0-1479		0.071857443	0.148301531	0.217928946	0.051345308	0.029021948	0.02828588	0.009684561	0.04958969	0.020593185	0.057418535	0.019400195	221.5672	1504111.149	0.014730773	1206.3965	1629400.521	0.074039285	1246.3349	1877184.682	0.066393835	1318.7396	1527407.8	0.086338409	88.1759	1230185.617	0.007167691	1485.5826	1789153.797	0.083032694	775.4252	1568264.368	0.049444801	406.3696	1372175.979	0.029614977	868.3722	1879824.448	0.046194324	589.5029	1928523.993	0.030567569	266.6191	2117042.498	0.012593942	713.9313	1872576.904	0.038125606	412.792
PPGPPMET-PWY		0.084251034	0.148588186	0.207980724	0	0	1.12E-05	2.96E-05	0.000295856	0.000484306	1.35E-05	3.57E-05	0	1504111.149	0	0	1629400.521	0	0	1877184.682	0	0	1527407.8	0	0	1230185.617	0	0	1789153.797	0	0	1568264.368	0	0	1372175.979	0	0	1879824.448	0	0	1928523.993	0	0	2117042.498	0	0	1872576.904	0	0
PWY-7446		0.07104716	0.148739019	0.218631131	0	0	5.89E-06	1.56E-05	0.000140901	0.000223699	5.39E-06	1.43E-05	0	1504111.149	0	0	1629400.521	0	0	1877184.682	0	0	1527407.8	0	0	1230185.617	0	0	1789153.797	0	0	1568264.368	0	0	1372175.979	0	0	1879824.448	0	0	1928523.993	0	0	2117042.498	0	0	1872576.904	0	0
GLYOXYLATE-BYPASS		0.084069825	0.149172677	0.208116557	0	0	1.79E-05	4.73E-05	0.000472922	0.000773812	2.16E-05	5.71E-05	0	1504111.149	0	0	1629400.521	0	0	1877184.682	0	0	1527407.8	0	0	1230185.617	0	0	1789153.797	0	0	1568264.368	0	0	1372175.979	0	0	1879824.448	0	0	1928523.993	0	0	2117042.498	0	0	1872576.904	0	0
PWY0-1338		0.084016557	0.149992748	0.208156535	0	0	1.11E-05	2.94E-05	0.000293388	0.000479911	1.35E-05	3.56E-05	0	1504111.149	0	0	1629400.521	0	0	1877184.682	0	0	1527407.8	0	0	1230185.617	0	0	1789153.797	0	0	1568264.368	0	0	1372175.979	0	0	1879824.448	0	0	1928523.993	0	0	2117042.498	0	0	1872576.904	0	0
UBISYN-PWY		0.083923304	0.150751121	0.208226577	0	0	1.07E-05	2.84E-05	0.000283515	0.000463728	1.29E-05	3.42E-05	0	1504111.149	0	0	1629400.521	0	0	1877184.682	0	0	1527407.8	0	0	1230185.617	0	0	1789153.797	0	0	1568264.368	0	0	1372175.979	0	0	1879824.448	0	0	1928523.993	0	0	2117042.498	0	0	1872576.904	0	0
PWY0-42		0.07488803	0.151336227	0.215363475	0	0	5.57E-06	1.47E-05	0.000139188	0.00022326	5.39E-06	1.43E-05	0	1504111.149	0	0	1629400.521	0	0	1877184.682	0	0	1527407.8	0	0	1230185.617	0	0	1789153.797	0	0	1568264.368	0	0	1372175.979	0	0	1879824.448	0	0	1928523.993	0	0	2117042.498	0	0	1872576.904	0	0
PWY-6708		0.083876783	0.151603377	0.208261545	0	0	1.12E-05	2.96E-05	0.000295249	0.000482864	1.35E-05	3.57E-05	0	1504111.149	0	0	1629400.521	0	0	1877184.682	0	0	1527407.8	0	0	1230185.617	0	0	1789153.797	0	0	1568264.368	0	0	1372175.979	0	0	1879824.448	0	0	1928523.993	0	0	2117042.498	0	0	1872576.904	0	0
ALL-CHORISMATE-PWY		0.074569792	0.151746919	0.215628499	0	0	3.32E-05	8.78E-05	0.000889364	0.001423221	4.00E-05	0.000105887	0	1504111.149	0	0	1629400.521	0	0	1877184.682	0	0	1527407.8	0	0	1230185.617	0	0	1789153.797	0	0	1568264.368	0	0	1372175.979	0	0	1879824.448	0	0	1928523.993	0	0	2117042.498	0	0	1872576.904	0	0
PWY-5856		0.083876783	0.152550899	0.208261545	0	0	1.12E-05	2.96E-05	0.000295249	0.000482864	1.35E-05	3.57E-05	0	1504111.149	0	0	1629400.521	0	0	1877184.682	0	0	1527407.8	0	0	1230185.617	0	0	1789153.797	0	0	1568264.368	0	0	1372175.979	0	0	1879824.448	0	0	1928523.993	0	0	2117042.498	0	0	1872576.904	0	0
PWY0-1297		0.089766853	0.152761136	0.203964783	0.376610912	0.072761646	0.286172565	0.057736275	0.330070133	0.086939891	0.377753866	0.078681466	4786.1582	1504111.149	0.318205088	4660.5352	1629400.521	0.2860276	9195.5573	1877184.682	0.489858957	7040.3017	1527407.8	0.46093137	3925.5789	1230185.617	0.319104601	6900.5328	1789153.797	0.385686955	6859.865	1568264.368	0.437417641	4331.3433	1372175.979	0.315655088	5291.085	1879824.448	0.281466975	5320.0995	1928523.993	0.275863796	8834.1716	2117042.498	0.417288345	5581.8506	1872576.904	0.298083918	5340.5439
ORNARGDEG-PWY		0.077454954	0.153329195	0.213261548	0	0	1.04E-05	2.74E-05	0.000261965	0.000421389	1.23E-05	3.27E-05	0	1504111.149	0	0	1629400.521	0	0	1877184.682	0	0	1527407.8	0	0	1230185.617	0	0	1789153.797	0	0	1568264.368	0	0	1372175.979	0	0	1879824.448	0	0	1928523.993	0	0	2117042.498	0	0	1872576.904	0	0
PWY-5857		0.083876783	0.153510338	0.208261545	0	0	1.12E-05	2.96E-05	0.000295249	0.000482864	1.35E-05	3.57E-05	0	1504111.149	0	0	1629400.521	0	0	1877184.682	0	0	1527407.8	0	0	1230185.617	0	0	1789153.797	0	0	1568264.368	0	0	1372175.979	0	0	1879824.448	0	0	1928523.993	0	0	2117042.498	0	0	1872576.904	0	0
PWY-5415		0.076900485	0.154331318	0.213710291	0	0	1.11E-05	2.95E-05	0.000284495	0.000457114	1.34E-05	3.54E-05	0	1504111.149	0	0	1629400.521	0	0	1877184.682	0	0	1527407.8	0	0	1230185.617	0	0	1789153.797	0	0	1568264.368	0	0	1372175.979	0	0	1879824.448	0	0	1928523.993	0	0	2117042.498	0	0	1872576.904	0	0
ARGDEG-PWY		0.077454954	0.154379395	0.213261548	0	0	1.04E-05	2.74E-05	0.000261965	0.000421389	1.23E-05	3.27E-05	0	1504111.149	0	0	1629400.521	0	0	1877184.682	0	0	1527407.8	0	0	1230185.617	0	0	1789153.797	0	0	1568264.368	0	0	1372175.979	0	0	1879824.448	0	0	1928523.993	0	0	2117042.498	0	0	1872576.904	0	0
PWY-5855		0.083876783	0.154481923	0.208261545	0	0	1.12E-05	2.96E-05	0.000295249	0.000482864	1.35E-05	3.57E-05	0	1504111.149	0	0	1629400.521	0	0	1877184.682	0	0	1527407.8	0	0	1230185.617	0	0	1789153.797	0	0	1568264.368	0	0	1372175.979	0	0	1879824.448	0	0	1928523.993	0	0	2117042.498	0	0	1872576.904	0	0
ORNDEG-PWY		0.083597623	0.15494846	0.208471737	0	0	8.93E-06	2.36E-05	0.000235746	0.000385277	1.08E-05	2.85E-05	0	1504111.149	0	0	1629400.521	0	0	1877184.682	0	0	1527407.8	0	0	1230185.617	0	0	1789153.797	0	0	1568264.368	0	0	1372175.979	0	0	1879824.448	0	0	1928523.993	0	0	2117042.498	0	0	1872576.904	0	0
PWY-7221		0.083575678	0.155900784	0.208488286	0.874554803	0.043536188	0.842479614	0.022287974	0.839861632	0.013991631	0.898365424	0.079298697	12788.4261	1504111.149	0.850231455	13463.5461	1629400.521	0.826288314	16490.3837	1877184.682	0.878463577	14659.1602	1527407.8	0.959741086	10737.1512	1230185.617	0.872807408	14691.3055	1789153.797	0.821131505	14428.273	1568264.368	0.920015356	11907.1905	1372175.979	0.867759725	15552.1531	1879824.448	0.82731944	15771.0959	1928523.993	0.817780642	17128.0468	2117042.498	0.809055407	16316.2961	1872576.904	0.871328492	17041.3029
PWY0-1277		0.083523743	0.156809092	0.208527468	0	0	9.31E-06	2.46E-05	0.000245654	0.000401414	1.12E-05	2.97E-05	0	1504111.149	0	0	1629400.521	0	0	1877184.682	0	0	1527407.8	0	0	1230185.617	0	0	1789153.797	0	0	1568264.368	0	0	1372175.979	0	0	1879824.448	0	0	1928523.993	0	0	2117042.498	0	0	1872576.904	0	0
ENTBACSYN-PWY		0.083282247	0.157370999	0.208709945	0	0	2.38E-05	6.30E-05	0.000628042	0.001025619	2.87E-05	7.61E-05	0	1504111.149	0	0	1629400.521	0	0	1877184.682	0	0	1527407.8	0	0	1230185.617	0	0	1789153.797	0	0	1568264.368	0	0	1372175.979	0	0	1879824.448	0	0	1928523.993	0	0	2117042.498	0	0	1872576.904	0	0
KETOGLUCONMET-PWY		0.080056501	0.15740839	0.211193329	0	0	8.89E-06	2.35E-05	0.00023116	0.00037443	1.08E-05	2.85E-05	0	1504111.149	0	0	1629400.521	0	0	1877184.682	0	0	1527407.8	0	0	1230185.617	0	0	1789153.797	0	0	1568264.368	0	0	1372175.979	0	0	1879824.448	0	0	1928523.993	0	0	2117042.498	0	0	1872576.904	0	0
P105-PWY		0.081938186	0.157907365	0.209734164	0	0	6.70E-05	0.000177174	0.001752189	0.002851702	8.08E-05	0.000213775	0	1504111.149	0	0	1629400.521	0	0	1877184.682	0	0	1527407.8	0	0	1230185.617	0	0	1789153.797	0	0	1568264.368	0	0	1372175.979	0	0	1879824.448	0	0	1928523.993	0	0	2117042.498	0	0	1872576.904	0	0
KDO-NAGLIPASYN-PWY		0.082541683	0.158023881	0.209272454	0	0	3.57E-05	9.45E-05	0.000938228	0.001529331	4.31E-05	0.000114043	0	1504111.149	0	0	1629400.521	0	0	1877184.682	0	0	1527407.8	0	0	1230185.617	0	0	1789153.797	0	0	1568264.368	0	0	1372175.979	0	0	1879824.448	0	0	1928523.993	0	0	2117042.498	0	0	1872576.904	0	0
PWY-6629		0.083271991	0.158380062	0.208717704	0	0	5.36E-05	0.000141804	0.00141249	0.002306588	6.47E-05	0.000171088	0	1504111.149	0	0	1629400.521	0	0	1877184.682	0	0	1527407.8	0	0	1230185.617	0	0	1789153.797	0	0	1568264.368	0	0	1372175.979	0	0	1879824.448	0	0	1928523.993	0	0	2117042.498	0	0	1872576.904	0	0
PWY-621		0.081710373	0.158518123	0.209909236	0.588129941	0.09108612	0.461125523	0.101858975	0.587107426	0.214210196	0.676434658	0.154999329	8894.359	1504111.149	0.591336552	9909.7183	1629400.521	0.608181854	11821.6057	1877184.682	0.629751873	9463.1345	1527407.8	0.619555203	5475.7463	1230185.617	0.445115454	9952.9187	1789153.797	0.556291959	12020.5712	1568264.368	0.76648883	6700.5796	1372175.979	0.488317803	9261.0687	1879824.448	0.492656041	8723.9594	1928523.993	0.452364577	14439.0643	2117042.498	0.682039416	7812.2438	1872576.904	0.417192147	9365.4457
LPSSYN-PWY		0.081669462	0.159502103	0.209940721	0	0	2.38E-05	6.29E-05	0.000622392	0.001012289	2.87E-05	7.60E-05	0	1504111.149	0	0	1629400.521	0	0	1877184.682	0	0	1527407.8	0	0	1230185.617	0	0	1789153.797	0	0	1568264.368	0	0	1372175.979	0	0	1879824.448	0	0	1928523.993	0	0	2117042.498	0	0	1872576.904	0	0
LACTOSECAT-PWY		0.097269762	0.164566865	0.198838032	0.187991493	0.130717075	0.117095619	0.04441719	0.102460563	0.026703745	0.243257449	0.178754076	786.6544	1504111.149	0.052300284	860.4265	1629400.521	0.052806323	6148.9744	1877184.682	0.327563636	6229.943	1527407.8	0.407876862	987.8538	1230185.617	0.080301199	2002.5692	1789153.797	0.111928287	4818.1089	1568264.368	0.307225555	2249.4053	1372175.979	0.163929797	1400.8764	1879824.448	0.074521661	1064.419	1928523.993	0.055193454	1772.4747	2117042.498	0.083724096	3468.0617	1872576.904	0.185202631	3305.8496
PWY-7234		0.105546947	0.177538507	0.193571198	0.13188126	0.023137274	0.109791647	0.028194637	0.149457232	0.029055148	0.144966164	0.04221481	2547.7617	1504111.149	0.169386531	2202.8725	1629400.521	0.135195274	2923.4946	1877184.682	0.155738251	2303.287	1527407.8	0.150797122	1398.705	1230185.617	0.113698696	1778.2337	1789153.797	0.09938965	1845.1363	1568264.368	0.117654672	1553.1644	1372175.979	0.113189884	2165.6035	1879824.448	0.115202433	2515.9926	1928523.993	0.130462084	2900.7026	2117042.498	0.137016739	1649.9837	1872576.904	0.088113001	1690.351
P162-PWY		0.10664925	0.178361677	0.192897398	0.005960943	0.003535979	0.004117581	0.001635426	0.002726383	0.001934996	0.004083908	0.001793079	132.2581	1504111.149	0.008793107	38.6283	1629400.521	0.002370706	93.065	1877184.682	0.00495769	69.88	1527407.8	0.004575072	30.2067	1230185.617	0.002455459	46.4947	1789153.797	0.002598698	189.3519	1568264.368	0.012073978	135.3354	1372175.979	0.009862831	63.1198	1879824.448	0.00335775	100.7154	1928523.993	0.005222408	151.4545	2117042.498	0.00715406	33.1882	1872576.904	0.001772328	86.6629
NONOXIPENT-PWY		0.107388168	0.178571182	0.192449135	1.079706223	0.05374331	1.015749462	0.054485356	1.068261638	0.092007368	1.119907364	0.094198402	16835.914	1504111.149	1.119326455	17130.8984	1629400.521	1.05136203	20919.1861	1877184.682	1.114391477	16123.0515	1527407.8	1.055582635	12684.1955	1230185.617	1.031079808	19089.207	1789153.797	1.06694053	18629.5822	1568264.368	1.187910826	13873.4679	1372175.979	1.011056024	18459.0151	1879824.448	0.981954199	18820.2336	1928523.993	0.975887968	23697.1362	2117042.498	1.119350992	18601.0557	1872576.904	0.993340015	20501.5745
3-HYDROXYPHENYLACETATE-DEGRADATION-PWY		0.11039916	0.182534974	0.190650033	0	0	6.25E-06	1.65E-05	0.000183487	0.000318363	7.54E-06	2.00E-05	0	1504111.149	0	0	1629400.521	0	0	1877184.682	0	0	1527407.8	0	0	1230185.617	0	0	1789153.797	0	0	1568264.368	0	0	1372175.979	0	0	1879824.448	0	0	1928523.993	0	0	2117042.498	0	0	1872576.904	0	0
P341-PWY		0.123820522	0.203569333	0.183118684	0.010818027	0.005273105	0.003983729	0.003821437	0.008778219	0.008004322	0.013911617	0.011219204	220.5076	1504111.149	0.014660326	154.0586	1629400.521	0.009454925	186.3008	1877184.682	0.009924479	119.4033	1527407.8	0.007817382	82.1448	1230185.617	0.006677431	104.5999	1789153.797	0.005846334	362.3994	1568264.368	0.023108311	124.2509	1372175.979	0.009055027	67.3376	1879824.448	0.003582122	223.2226	1928523.993	0.01157479	171.6226	2117042.498	0.008106715	67.3313	1872576.904	0.003595649	82.2685
PWY-5910		0.126751905	0.207218002	0.181569182	0.161007565	0.117341085	0.114407537	0.048706771	0.098195488	0.02445437	0.220057502	0.153922492	655.3898	1504111.149	0.043573229	722.22	1629400.521	0.044324277	4772.6683	1877184.682	0.254246071	5677.9183	1527407.8	0.371735584	841.2289	1230185.617	0.068382274	1558.6236	1789153.797	0.087115127	4442.5942	1568264.368	0.28328095	1857.9675	1372175.979	0.135403004	1298.0106	1879824.448	0.069049565	876.1087	1928523.993	0.045428976	1475.0133	2117042.498	0.069673297	3443.6397	1872576.904	0.183898439	3467.9995
HEXITOLDEGSUPER-PWY		0.128280567	0.207386917	0.180773489	0.05784931	0.020646911	0.03617797	0.01273094	0.04429848	0.011268117	0.048236844	0.019659469	634.2284	1504111.149	0.042166325	905.0296	1629400.521	0.055543716	1482.1595	1877184.682	0.078956509	1319.6848	1527407.8	0.086400292	210.1078	1230185.617	0.017079358	1183.6665	1789153.797	0.066157896	1056.6925	1568264.368	0.067379743	673.8844	1372175.979	0.04911064	1129.6102	1879824.448	0.06009126	679.4456	1928523.993	0.035231379	1016.0612	2117042.498	0.04799437	488.651	1872576.904	0.02609511	549.7624
PANTOSYN-PWY		0.127588494	0.207420401	0.181132696	0.638505933	0.060584432	0.694651212	0.03687534	0.650058733	0.067149104	0.62354287	0.056428246	10338.8849	1504111.149	0.687375059	10379.0458	1629400.521	0.636985546	10292.1072	1877184.682	0.548273556	10023.0641	1527407.8	0.656214018	9053.697	1230185.617	0.735961864	10940.3345	1789153.797	0.611480943	8713.351	1568264.368	0.55560473	9277.9919	1372175.979	0.67615175	12896.4724	1879824.448	0.686046637	13407.278	1928523.993	0.695209292	12883.8382	2117042.498	0.608577211	13332.4628	1872576.904	0.711984793	13739.426
PWY-922		0.130036005	0.209063411	0.179869873	0.123763299	0.094992352	0.084378605	0.037304242	0.071558611	0.018364694	0.173733339	0.134749109	466.0397	1504111.149	0.030984392	514.219	1629400.521	0.031558785	3691.2628	1877184.682	0.196638234	4563.9941	1527407.8	0.29880652	603.5699	1230185.617	0.04906332	1128.8744	1789153.797	0.063095437	3452.7324	1568264.368	0.220162651	1369.3912	1372175.979	0.099797054	933.7228	1879824.448	0.049670745	624.2592	1928523.993	0.032369792	1060.8048	2117042.498	0.050107865	2588.9672	1872576.904	0.138256923	2597.196
GLUCARDEG-PWY		0.133209645	0.211825173	0.178262823	0	0	0.000666445	0.001239802	0.001967758	0.002434189	0.001005533	0.001352029	0	1504111.149	0	0	1629400.521	0	0	1877184.682	0	0	1527407.8	0	0	1230185.617	0	0	1789153.797	0	0	1568264.368	0	0	1372175.979	0	30.6049	1879824.448	0.001628072	0	1928523.993	0	0	2117042.498	0	0	1872576.904	0	71.0611
PWY-6478		0.132883164	0.212467037	0.178426599	0.03952049	0.017774962	0.017874374	0.01232983	0.038366505	0.032087168	0.045689399	0.022866546	935.6559	1504111.149	0.062206566	409.9531	1629400.521	0.02515975	742.4913	1877184.682	0.03955345	400.9502	1527407.8	0.02625037	422.1783	1230185.617	0.03431826	436.4184	1789153.797	0.024392447	1178.0949	1568264.368	0.075120938	400.1559	1372175.979	0.029162141	224.9158	1879824.448	0.011964724	268.2096	1928523.993	0.013907507	812.0685	2117042.498	0.03835863	141.3389	1872576.904	0.007547829	258.7302
PWY-5345		0.142752856	0.225766745	0.173622993	0.213131843	0.05188688	0.294228446	0.066933134	0.26444483	0.09824414	0.21153509	0.081613688	2410.0009	1504111.149	0.16022758	3035.7334	1629400.521	0.186309834	5322.2408	1877184.682	0.283522493	4334.2342	1527407.8	0.283764048	1941.7652	1230185.617	0.15784327	3686.6353	1789153.797	0.206054689	2569.1984	1568264.368	0.163824318	3615.8005	1372175.979	0.263508512	6333.3733	1879824.448	0.336913019	6486.2671	1928523.993	0.336333233	5097.9272	2117042.498	0.240804198	6736.0733	1872576.904	0.359722118	5682.6213
PWY-6471		0.143875424	0.226312153	0.173095024	0.408972888	0.144956001	0.39130503	0.067295728	0.364658486	0.065485914	0.501193009	0.143453263	4130.6812	1504111.149	0.274626061	4230.29	1629400.521	0.259622477	9846.3928	1877184.682	0.524529786	9661.8406	1527407.8	0.632564571	3083.2531	1230185.617	0.250633161	6538.3979	1789153.797	0.365446387	9374.2766	1568264.368	0.597748491	5030.5641	1372175.979	0.366612168	5774.2696	1879824.448	0.307170683	5636.0514	1928523.993	0.29224689	7872.2083	2117042.498	0.371849328	8950.5943	1872576.904	0.477982735	9649.75
PANTO-PWY		0.145701506	0.227952356	0.172243744	0.59486258	0.06915212	0.647201449	0.046602324	0.59143392	0.089063477	0.555974053	0.074041333	9681.9938	1504111.149	0.643702017	9701.0238	1629400.521	0.5953738	9888.9452	1877184.682	0.526796606	8758.1015	1527407.8	0.573396411	8844.7833	1230185.617	0.718979573	10490.0967	1789153.797	0.586316096	7500.1819	1568264.368	0.478247294	8728.2583	1372175.979	0.636088842	11978.2603	1879824.448	0.637201006	12710.9082	1928523.993	0.65910034	11470.508	2117042.498	0.54181756	12292.9733	1872576.904	0.656473615	12555.6215
OANTIGEN-PWY		0.153123674	0.238283365	0.168875913	0.501375245	0.086199019	0.529211304	0.053857549	0.562355718	0.040511382	0.586228877	0.092023256	6941.0221	1504111.149	0.461470025	7485.9218	1629400.521	0.459427974	10752.0871	1877184.682	0.572777266	9290.9121	1527407.8	0.608279734	4590.8225	1230185.617	0.373181285	8798.4919	1789153.797	0.491768339	9838.724	1568264.368	0.627363868	5718.3165	1372175.979	0.416733465	8566.1277	1879824.448	0.455687642	8762.5364	1928523.993	0.454364915	11616.9119	2117042.498	0.548733051	10768.0242	1872576.904	0.575037756	11432.1019
PWY-5667		0.166283218	0.256023367	0.163236235	0.924886283	0.049631984	0.894418257	0.027395168	0.939747051	0.044212255	0.960793864	0.082482043	13618.5748	1504111.149	0.905423433	14338.1359	1629400.521	0.879963871	18417.6201	1877184.682	0.981129895	15075.023	1527407.8	0.98696779	10763.3248	1230185.617	0.874935022	16240.2705	1789153.797	0.90770679	15563.0084	1568264.368	0.992371485	11946.054	1372175.979	0.870591978	16391.2922	1879824.448	0.871958667	16793.9875	1928523.993	0.870820771	19746.3757	2117042.498	0.932734025	16991.6953	1872576.904	0.907396394	17973.0586
BRANCHED-CHAIN-AA-SYN-PWY		0.167380288	0.256356126	0.162783595	0.827181024	0.079782143	0.87055185	0.03162945	0.892334319	0.023146662	0.81654123	0.108940454	14312.4266	1504111.149	0.951553787	14440.1772	1629400.521	0.886226377	13474.5468	1877184.682	0.717806134	10814.6333	1527407.8	0.708038371	11000.8677	1230185.617	0.894244539	15009.1734	1789153.797	0.838897887	12435.1286	1568264.368	0.792922983	11358.298	1372175.979	0.827758114	16562.7518	1879824.448	0.88107971	17414.533	1928523.993	0.902997996	19240.0363	2117042.498	0.908816725	15381.615	1872576.904	0.821414328	16609.0043
PWY0-1319		0.166283218	0.257385194	0.163236235	0.924886283	0.049631984	0.894418257	0.027395168	0.939747051	0.044212255	0.960793864	0.082482043	13618.5748	1504111.149	0.905423433	14338.1359	1629400.521	0.879963871	18417.6201	1877184.682	0.981129895	15075.023	1527407.8	0.98696779	10763.3248	1230185.617	0.874935022	16240.2705	1789153.797	0.90770679	15563.0084	1568264.368	0.992371485	11946.054	1372175.979	0.870591978	16391.2922	1879824.448	0.871958667	16793.9875	1928523.993	0.870820771	19746.3757	2117042.498	0.932734025	16991.6953	1872576.904	0.907396394	17973.0586
PWY0-1586		0.169920752	0.258884496	0.161745116	0.711026326	0.091151172	0.64142818	0.093503007	0.718294261	0.095960704	0.755914899	0.095741527	11488.3915	1504111.149	0.763799372	12151.2911	1629400.521	0.745752253	10744.54	1877184.682	0.572375223	10130.1565	1527407.8	0.663225401	11001.7427	1230185.617	0.894315666	11567.6107	1789153.797	0.64654088	10385.9136	1568264.368	0.662255281	10153.3686	1372175.979	0.739946534	9797.3333	1879824.448	0.521183417	10423.4022	1928523.993	0.540486001	16177.2148	2117042.498	0.764142185	12585.0921	1872576.904	0.672073444	14116.4153
PWY-6897		0.182549527	0.276676627	0.156771909	0.641350545	0.091096956	0.710518441	0.061627614	0.630020636	0.107487679	0.610899909	0.082168806	10808.1964	1504111.149	0.718576976	10590.4289	1629400.521	0.649958605	9451.0922	1877184.682	0.503471624	9816.9223	1527407.8	0.642717832	9733.9921	1230185.617	0.791262063	10382.4829	1789153.797	0.580301309	8427.5072	1568264.368	0.537377968	9703.1775	1372175.979	0.70713798	13311.6844	1879824.448	0.708134444	13718.0154	1928523.993	0.711321998	12049.6279	2117042.498	0.569172698	13641.4205	1872576.904	0.728483859	13941.2493
RHAMCAT-PWY		0.184828488	0.278679222	0.15590593	0.045257626	0.02003667	0.056216611	0.017449063	0.064825524	0.025228952	0.076458069	0.038652852	1265.066	1504111.149	0.084107215	856.9883	1629400.521	0.052595313	897.7387	1877184.682	0.047823675	500.1086	1527407.8	0.03274231	724.7883	1230185.617	0.058916987	228.1968	1789153.797	0.012754454	467.5329	1568264.368	0.029812123	594.2748	1372175.979	0.043308935	1114.4822	1879824.448	0.059286504	1510.7562	1928523.993	0.078337433	1630.4867	2117042.498	0.077017193	814.5659	1872576.904	0.04349973	880.6832
PENTOSE-P-PWY		0.210718669	0.316078004	0.146655972	0.476634441	0.029494311	0.528650103	0.038090858	0.498404624	0.07053355	0.484274777	0.043588604	7589.9568	1504111.149	0.504614091	7022.2777	1629400.521	0.430973085	9484.3	1877184.682	0.505240645	7113.7541	1527407.8	0.465740328	6367.3786	1230185.617	0.517594947	8706.6314	1789153.797	0.48663404	7172.1916	1568264.368	0.457333071	6105.4328	1372175.979	0.44494532	8883.4027	1879824.448	0.472565548	9534.4296	1928523.993	0.494389991	10788.0769	2117042.498	0.509582444	10202.8046	1872576.904	0.544853703	10828.1093
PWY-7208		0.214436914	0.320005857	0.145407557	0.992726	0.068020088	1.008864067	0.034118974	1.003382218	0.015603728	1.055936512	0.087999564	14902.6668	1504111.149	0.990795581	15179.4368	1629400.521	0.931596413	18007.8913	1877184.682	0.959303124	17105.0641	1527407.8	1.119875393	11914.4535	1230185.617	0.9685086	16419.1226	1789153.797	0.917703253	17061.7071	1568264.368	1.087935647	13256.4548	1372175.979	0.966089992	18170.276	1879824.448	0.966594302	18454.8563	1928523.993	0.956942012	20914.5128	2117042.498	0.987911807	19363.6414	1872576.904	1.03406388	20665.8955
PWY-7392		0.222835469	0.330842457	0.142653353	0.330351465	0.161659291	0.294413311	0.089832863	0.275304969	0.045446599	0.399027659	0.13153743	2095.916	1504111.149	0.139345819	2295.718	1629400.521	0.140893413	9091.7124	1877184.682	0.484327008	8562.3815	1527407.8	0.560582544	2538.3138	1230185.617	0.206335838	4396.6596	1789153.797	0.245739612	8209.6198	1568264.368	0.523484431	4694.2559	1372175.979	0.342103052	3911.3257	1879824.448	0.208068669	2880.8376	1928523.993	0.149380439	4543.4545	2117042.498	0.214613287	7608.4671	1872576.904	0.406309994	7876.8161
COLANSYN-PWY		0.224170937	0.33113575	0.142223461	0.541758	0.05502478	0.545462937	0.024466938	0.498643999	0.053410329	0.504137093	0.066363331	7418.3068	1504111.149	0.493202035	9185.3933	1629400.521	0.563728389	8309.4475	1877184.682	0.442654768	8401.2226	1527407.8	0.550031406	7735.9785	1230185.617	0.628846443	9658.6387	1789153.797	0.53984396	8103.9467	1568264.368	0.516746211	8219.4821	1372175.979	0.599010785	10392.5463	1879824.448	0.55284664	10417.0995	1928523.993	0.540159186	10606.6649	2117042.498	0.50101332	10316.5222	1872576.904	0.550926489	10785.4615
PWY-7315		0.225710738	0.331726388	0.141730447	0.267098471	0.048749531	0.25868294	0.059451047	0.332988597	0.093927545	0.273391375	0.077910089	3545.8051	1504111.149	0.235740896	5201.1825	1629400.521	0.319208349	6017.1979	1877184.682	0.320543735	3806.8318	1527407.8	0.249234802	1997.98	1230185.617	0.162412889	5349.4932	1789153.797	0.298995716	4374.3909	1568264.368	0.278931983	3728.4683	1372175.979	0.271719397	6036.7968	1879824.448	0.3211362	5342.5225	1928523.993	0.277026499	7361.1951	2117042.498	0.347711258	4976.6206	1872576.904	0.265763216	4902.8607
PWY-6703		0.232235503	0.33960066	0.139672073	0.481238397	0.076355483	0.443885688	0.073774273	0.390919126	0.082982679	0.426794802	0.088700834	7779.4386	1504111.149	0.517211684	8221.0644	1629400.521	0.50454534	6790.8404	1877184.682	0.361756649	6979.9495	1527407.8	0.456980088	7589.6558	1230185.617	0.616952084	8195.9143	1789153.797	0.458088864	6185.5078	1568264.368	0.394417416	7409.1335	1372175.979	0.539955051	9388.9329	1879824.448	0.499457963	9326.8065	1928523.993	0.483624084	6543.0066	2117042.498	0.309063545	8216.5008	1872576.904	0.43878042	8126.0865
PWY0-1298		0.237304309	0.34527777	0.138106083	0.33788268	0.057684533	0.258708525	0.064792812	0.32071367	0.087784978	0.306006653	0.080123769	4798.5415	1504111.149	0.319028385	4683.6355	1629400.521	0.287445317	7982.2146	1877184.682	0.425222658	3979.5242	1527407.8	0.260541042	3841.7302	1230185.617	0.312288662	6561.0753	1789153.797	0.36671388	6669.7641	1568264.368	0.425295903	4206.0706	1372175.979	0.306525596	5242.9729	1879824.448	0.278907581	5279.0069	1928523.993	0.273733017	8491.154	2117042.498	0.401085666	3564.2798	1872576.904	0.190340904	4582.2181
THISYN-PWY		0.253367101	0.366815056	0.133320737	0.638688462	0.093744188	0.678756875	0.064445944	0.598772523	0.104307099	0.591910254	0.087548666	10721.4954	1504111.149	0.712812707	10540.725	1629400.521	0.646908164	9505.6129	1877184.682	0.50637601	9428.5353	1527407.8	0.61728998	9854.1823	1230185.617	0.80103215	10576.9363	1789153.797	0.591169765	8220.3811	1568264.368	0.524170623	9738.9956	1372175.979	0.709748294	12968.3757	1879824.448	0.689871637	13483.9706	1928523.993	0.699186043	11363.1087	2117042.498	0.536744478	12901.2478	1872576.904	0.688956901	13050.159
PWY-6122		0.257828052	0.369595878	0.132036416	0.834011699	0.082511564	0.85920764	0.029638323	0.87002267	0.023352198	0.801173724	0.101153031	14191.9825	1504111.149	0.943546128	14518.7361	1629400.521	0.891047714	13755.2447	1877184.682	0.732759266	10710.3309	1527407.8	0.701209651	11381.7754	1230185.617	0.925207972	15236.4433	1789153.797	0.851600535	12279.0826	1568264.368	0.782972747	11577.729	1372175.979	0.843749576	16318.4035	1879824.448	0.868081246	17126.1217	1928523.993	0.888042968	18710.0791	2117042.498	0.883783822	15172.9864	1872576.904	0.810273072	16286.3952
PWY-6277		0.257828052	0.37142556	0.132036416	0.834011699	0.082511564	0.85920764	0.029638323	0.87002267	0.023352198	0.801173724	0.101153031	14191.9825	1504111.149	0.943546128	14518.7361	1629400.521	0.891047714	13755.2447	1877184.682	0.732759266	10710.3309	1527407.8	0.701209651	11381.7754	1230185.617	0.925207972	15236.4433	1789153.797	0.851600535	12279.0826	1568264.368	0.782972747	11577.729	1372175.979	0.843749576	16318.4035	1879824.448	0.868081246	17126.1217	1928523.993	0.888042968	18710.0791	2117042.498	0.883783822	15172.9864	1872576.904	0.810273072	16286.3952
P42-PWY		0.26295494	0.375097487	0.130582809	0.867041797	0.110558761	0.925552447	0.064383042	0.834452749	0.151210803	0.799148575	0.135606708	14159.4897	1504111.149	0.941385862	15200.7575	1629400.521	0.932904912	13339.6148	1877184.682	0.710618136	11764.245	1527407.8	0.770209829	12952.2265	1230185.617	1.052867658	14716.4974	1789153.797	0.822539539	11922.938	1568264.368	0.760263272	12974.5437	1372175.979	0.945545171	16676.205	1879824.448	0.887115018	17177.591	1928523.993	0.890711812	17135.3772	2117042.498	0.809401664	18547.3312	1872576.904	0.990471001	18909.2736
PWY-7111		0.279812104	0.397196694	0.125961888	0.95310381	0.051140198	0.980940662	0.034982057	0.998812758	0.031099341	0.943808104	0.092231704	15620.3165	1504111.149	1.038508126	15853.053	1629400.521	0.972937764	16808.6242	1877184.682	0.89541665	13226.2678	1527407.8	0.865929047	12175.9753	1230185.617	0.989767327	17216.7195	1789153.797	0.962282814	15223.6677	1568264.368	0.970733507	12751.0172	1372175.979	0.929255241	18129.8071	1879824.448	0.9644415	19092.6208	1928523.993	0.990012096	21852.6281	2117042.498	1.032224347	17640.6997	1872576.904	0.942054751	19198.2727
PWY-6269		0.295463321	0.417377798	0.121870599	0.252003511	0.050916708	0.19580553	0.060598164	0.255377697	0.093840851	0.272290765	0.093947531	3958.0042	1504111.149	0.263145726	4521.4273	1629400.521	0.277490233	6286.5398	1877184.682	0.334891919	2540.5697	1527407.8	0.166332115	2390.7064	1230185.617	0.194337047	5002.8486	1789153.797	0.279620936	4374.2489	1568264.368	0.278922928	3036.4496	1372175.979	0.221287185	4344.6466	1879824.448	0.231119805	4852.5816	1928523.993	0.251621531	6640.6241	2117042.498	0.313674577	2461.9863	1872576.904	0.131475845	3183.2304
CALVIN-PWY		0.305384293	0.429308353	0.11936722	0.926555457	0.043041951	0.867628645	0.041936977	0.915801257	0.070031706	0.917521605	0.084434421	14919.4139	1504111.149	0.991909003	15381.2942	1629400.521	0.943984858	16823.5858	1877184.682	0.896213674	12931.0994	1527407.8	0.846604253	11557.9381	1230185.617	0.939527982	17104.0085	1789153.797	0.955983132	14882.9962	1568264.368	0.949010671	12201.5272	1372175.979	0.889210086	16267.9319	1879824.448	0.865396336	16735.2265	1928523.993	0.867773829	20166.1441	2117042.498	0.952562082	15469.3277	1872576.904	0.826098392	17024.1829
PWY-6317		0.315305985	0.4411252	0.116928227	0.710022474	0.086819377	0.678199653	0.030013612	0.712852079	0.065141189	0.762109739	0.120456238	9995.851	1504111.149	0.66456864	10620.1168	1629400.521	0.651780619	15076.6797	1877184.682	0.803153778	12315.7862	1527407.8	0.806319452	7226.9115	1230185.617	0.587465127	12451.6644	1789153.797	0.695952714	13117.3087	1568264.368	0.836422032	8706.6958	1372175.979	0.634517433	12292.3732	1879824.448	0.6539107	12516.488	1928523.993	0.649019045	15467.6822	2117042.498	0.730626911	12957.3605	1872576.904	0.69195345	14066.7398
PWY-5509		0.321844896	0.44811897	0.115354164	0.249019023	0.05061848	0.1970986	0.060310931	0.255896951	0.092656696	0.270740339	0.093951623	3935.1892	1504111.149	0.261628883	4456.3664	1629400.521	0.273497298	6212.6307	1877184.682	0.330954688	2513.8568	1527407.8	0.164583211	2356.8453	1230185.617	0.191584527	4970.3846	1789153.797	0.277806447	4322.8169	1568264.368	0.275643379	2970.1264	1372175.979	0.216453753	4346.9816	1879824.448	0.231244019	4854.7323	1928523.993	0.251733052	6669.3575	2117042.498	0.315031819	2492.6325	1872576.904	0.133112424	3219.724
THRESYN-PWY		0.332747566	0.461093056	0.112785322	0.882713387	0.049483909	0.884176836	0.022483696	0.868109759	0.032455114	0.902728618	0.027301574	14300.9648	1504111.149	0.950791756	14361.8894	1629400.521	0.881421677	14703.5333	1877184.682	0.783275798	13772.0465	1527407.8	0.901661397	11382.2469	1230185.617	0.925246299	15225.6516	1789153.797	0.850997361	14347.6178	1568264.368	0.914872396	11710.7043	1372175.979	0.85344041	16247.7648	1879824.448	0.864323518	16767.7454	1928523.993	0.869460036	18289.8847	2117042.498	0.863935642	16367.406	1872576.904	0.874057881	17579.2204
PWY-5103		0.343328264	0.473500117	0.110355219	0.799217685	0.085541492	0.834004016	0.033643527	0.858289264	0.02781191	0.79329351	0.115595744	14022.5435	1504111.149	0.932281069	14057.026	1629400.521	0.86271152	12643.8393	1877184.682	0.673553296	10347.0284	1527407.8	0.677424091	10741.1587	1230185.617	0.873133172	14403.8025	1789153.797	0.805062288	12128.0081	1568264.368	0.773339518	10925.7663	1372175.979	0.796236523	15899.2581	1879824.448	0.845784196	16709.7418	1928523.993	0.866452368	18531.6396	2117042.498	0.875355106	14600.5467	1872576.904	0.779703449	15880.6143
HISTSYN-PWY		0.364712165	0.498268733	0.105617741	0.710034241	0.084032335	0.746828749	0.026135407	0.753867128	0.025010015	0.69964497	0.099167969	12440.9511	1504111.149	0.827129771	12627.5587	1629400.521	0.774981874	10734.1146	1877184.682	0.571819848	9270.9899	1527407.8	0.60697542	9820.6705	1230185.617	0.798308025	12601.2798	1789153.797	0.704315069	10650.5383	1568264.368	0.679129012	9846.9394	1372175.979	0.717614909	14346.5626	1879824.448	0.763186297	14917.1738	1928523.993	0.773502111	16058.7257	2117042.498	0.758545268	13135.53	1872576.904	0.70146812	14179.2667
COA-PWY		0.364051329	0.499711966	0.105760867	0.827568944	0.031826203	0.806626324	0.019242678	0.800685551	0.011770183	0.831890138	0.066742847	12271.6133	1504111.149	0.815871441	12882.5452	1629400.521	0.790630973	15465.6556	1877184.682	0.823875016	13608.5632	1527407.8	0.89095808	10406.8526	1230185.617	0.845957915	14020.136	1789153.797	0.783618268	13247.1225	1568264.368	0.844699578	11319.6324	1372175.979	0.824940283	14963.3815	1879824.448	0.795998877	15199.1215	1928523.993	0.788121981	16376.6871	2117042.498	0.7735644	15519.0466	1872576.904	0.828753498	16204.4471
PWY-5860		0.386342944	0.511026349	0.101039413	0.001856254	0.002068024	0.001333819	0.001404983	0.001348241	0.001549893	0.003067936	0.003010171	0	1504111.149	0	0	1629400.521	0	102.4432	1877184.682	0.005457279	47.6628	1527407.8	0.003120503	0	1230185.617	0	35.7529	1789153.797	0.001998313	67.0266	1568264.368	0.004273935	0	1372175.979	0	27.8866	1879824.448	0.001483468	0	1928523.993	0	97.7999	2117042.498	0.004619647	27.8897	1872576.904	0.001489375	19.9364
PWY-5862		0.386342944	0.513359802	0.101039413	0.001856254	0.002068024	0.001333819	0.001404983	0.001348241	0.001549893	0.003067936	0.003010171	0	1504111.149	0	0	1629400.521	0	102.4432	1877184.682	0.005457279	47.6628	1527407.8	0.003120503	0	1230185.617	0	35.7529	1789153.797	0.001998313	67.0266	1568264.368	0.004273935	0	1372175.979	0	27.8866	1879824.448	0.001483468	0	1928523.993	0	97.7999	2117042.498	0.004619647	27.8897	1872576.904	0.001489375	19.9364
PWY-6396		0.379725098	0.513953505	0.102418805	0.005928367	0.002800023	0.006029895	0.004556498	0.003471764	0.001210689	0.005959915	0.003330437	94.0828	1504111.149	0.006255043	35.4033	1629400.521	0.002172781	108.3843	1877184.682	0.005773769	71.6956	1527407.8	0.00469394	70.0674	1230185.617	0.005695677	49.4725	1789153.797	0.002765134	177.1185	1568264.368	0.011293919	120.4314	1372175.979	0.008776673	37.9818	1879824.448	0.002020497	39.7203	1928523.993	0.002059622	126.6243	2117042.498	0.005981188	36.453	1872576.904	0.001946676	38.8823
UDPNAGSYN-PWY		0.378292716	0.514407385	0.102719778	0.468040773	0.087825096	0.514001437	0.070172108	0.542640311	0.06690016	0.526242767	0.098773678	5838.3078	1504111.149	0.388156673	7203.1561	1629400.521	0.442074003	10616.2573	1877184.682	0.565541441	8562.3842	1527407.8	0.560582721	4075.1572	1230185.617	0.331263603	9025.2882	1789153.797	0.504444515	8887.8056	1568264.368	0.566728785	5290.211	1372175.979	0.385534442	8381.4895	1879824.448	0.445865544	8403.2159	1928523.993	0.435733023	12459.5929	2117042.498	0.588537685	10238.2914	1872576.904	0.546748781	11096.9836
PWY-5845		0.38593668	0.515172358	0.101123571	0.002777334	0.00309269	0.001996457	0.00209954	0.002016676	0.002314272	0.004587868	0.004495768	0	1504111.149	0	0	1629400.521	0	153.1116	1877184.682	0.008156448	71.3859	1527407.8	0.004673663	0	1230185.617	0	53.5639	1789153.797	0.002993812	100.2866	1568264.368	0.006394751	0	1372175.979	0	41.7939	1879824.448	0.002223287	0	1928523.993	0	146.1345	2117042.498	0.006902766	41.8003	1872576.904	0.002232234	29.8877
PWY-5896		0.38593668	0.517546424	0.101123571	0.002777334	0.00309269	0.001996457	0.00209954	0.002016676	0.002314272	0.004587868	0.004495768	0	1504111.149	0	0	1629400.521	0	153.1116	1877184.682	0.008156448	71.3859	1527407.8	0.004673663	0	1230185.617	0	53.5639	1789153.797	0.002993812	100.2866	1568264.368	0.006394751	0	1372175.979	0	41.7939	1879824.448	0.002223287	0	1928523.993	0	146.1345	2117042.498	0.006902766	41.8003	1872576.904	0.002232234	29.8877
PWY-5850		0.38593668	0.519942472	0.101123571	0.002777334	0.00309269	0.001996457	0.00209954	0.002016676	0.002314272	0.004587868	0.004495768	0	1504111.149	0	0	1629400.521	0	153.1116	1877184.682	0.008156448	71.3859	1527407.8	0.004673663	0	1230185.617	0	53.5639	1789153.797	0.002993812	100.2866	1568264.368	0.006394751	0	1372175.979	0	41.7939	1879824.448	0.002223287	0	1928523.993	0	146.1345	2117042.498	0.006902766	41.8003	1872576.904	0.002232234	29.8877
P161-PWY		0.411935208	0.539969123	0.095867776	0.406682881	0.122927468	0.521201967	0.094782694	0.458368985	0.092379528	0.444293016	0.177897735	4331.6608	1504111.149	0.287988079	4137.3786	1629400.521	0.253920294	10627.5587	1877184.682	0.566143481	9026.4736	1527407.8	0.590966839	3863.2161	1230185.617	0.314035219	6958.0055	1789153.797	0.388899239	8009.9344	1568264.368	0.510751539	4675.8043	1372175.979	0.340758355	7187.2909	1879824.448	0.38233841	7632.0978	1928523.993	0.395748138	10662.1378	2117042.498	0.503633621	11535.2647	1872576.904	0.616010198	11762.7781
PWY-5505		0.41061804	0.540678053	0.09612797	0.423248785	0.105327868	0.318204077	0.130229915	0.475208821	0.210203927	0.447497991	0.24591724	8339.0081	1504111.149	0.554414353	8431.7317	1629400.521	0.517474469	7551.7944	1877184.682	0.40229363	3666.9385	1527407.8	0.240075931	4118.8134	1230185.617	0.334812352	8561.1443	1789153.797	0.478502425	8207.8094	1568264.368	0.523368991	4597.4499	1372175.979	0.335048126	7121.0348	1879824.448	0.37881382	7584.7143	1928523.993	0.393291156	12545.7838	2117042.498	0.592608973	3576.4777	1872576.904	0.1909923	5256.8429
PWY-7323		0.415112241	0.541693552	0.095242722	0.516819233	0.083504859	0.535609512	0.036933458	0.478319999	0.064720612	0.493498008	0.075348926	8834.2915	1504111.149	0.587342997	8894.5233	1629400.521	0.545877038	6746.6279	1877184.682	0.359401393	7484.8607	1527407.8	0.490036826	8019.2086	1230185.617	0.651869806	8581.5167	1789153.797	0.479641086	7236.0707	1568264.368	0.461406307	7670.1675	1372175.979	0.558978412	10650.18	1879824.448	0.56655184	10571.8998	1928523.993	0.548186066	10128.1942	2117042.498	0.478412418	9692.0436	1872576.904	0.517577867	10285.0247
COBALSYN-PWY		0.422522238	0.548901657	0.093798537	0.285817315	0.048174566	0.259932614	0.049608973	0.314870341	0.080487225	0.306737315	0.07870562	4211.0043	1504111.149	0.279966298	4918.2921	1629400.521	0.301846724	7141.6821	1877184.682	0.38044643	3520.8721	1527407.8	0.230512906	2633.1297	1230185.617	0.214043284	5571.0967	1789153.797	0.311381655	4692.1562	1568264.368	0.299194211	3693.1707	1372175.979	0.269147016	5633.3568	1879824.448	0.299674622	5945.8061	1928523.993	0.30830864	7214.0548	2117042.498	0.340760982	4504.8898	1872576.904	0.240571684	4431.9024
PWY-5304		0.44395154	0.574177325	0.089724106	0.007648979	0.004691101	0.010238133	0.002829529	0.008717124	0.005293555	0.013038337	0.010423327	60	1504111.149	0.003989067	248	1629400.521	0.015220322	106	1877184.682	0.005646754	40	1527407.8	0.002618816	188	1230185.617	0.015282247	64	1789153.797	0.00357711	105	1568264.368	0.0066953	112	1372175.979	0.008162218	296.75	1879824.448	0.015786049	232	1928523.993	0.012029926	204	2117042.498	0.009636084	228	1872576.904	0.012175735	192
PWY-6147		0.456742793	0.585516092	0.08735954	0.636767779	0.09352821	0.648252123	0.039131787	0.650627931	0.06913453	0.588815158	0.104946097	11051.5123	1504111.149	0.734753699	11094.4402	1629400.521	0.68089092	9681.7577	1877184.682	0.515759466	8196.2394	1527407.8	0.536611074	9590.0033	1230185.617	0.779557423	11916.4305	1789153.797	0.666037236	8253.5295	1568264.368	0.526284322	8977.4351	1372175.979	0.654248088	12295.3082	1879824.448	0.654066831	12566.58	1928523.993	0.651616472	12863.9589	2117042.498	0.607638199	11534.6549	1872576.904	0.615977634	12456.5844
FUC-RHAMCAT-PWY		0.456545591	0.587852951	0.087395633	0.052314788	0.015956802	0.07081567	0.015507972	0.061506956	0.027308906	0.068020483	0.029572629	780.7824	1504111.149	0.051909887	1144.0108	1629400.521	0.070210534	1149.7196	1877184.682	0.061247016	553.8773	1527407.8	0.036262569	828.6088	1230185.617	0.067356404	361.2053	1789153.797	0.020188611	763.1893	1568264.368	0.048664582	860.0621	1372175.979	0.062678703	1633.6115	1879824.448	0.086902344	1831.6642	1928523.993	0.094977517	1729.2059	2117042.498	0.081680264	1222.366	1872576.904	0.065277212	1242.2159
HSERMETANA-PWY		0.468331321	0.59773866	0.085257708	0.232444529	0.046714301	0.266085486	0.061917551	0.265689545	0.092420111	0.219848632	0.056916326	3517.8824	1504111.149	0.233884471	3397.0725	1629400.521	0.208486033	5615.7693	1877184.682	0.299159127	4176.6052	1527407.8	0.273444014	2402.6887	1230185.617	0.195311071	3267.2784	1789153.797	0.182615849	2738.9469	1568264.368	0.17464829	4006.8551	1372175.979	0.292007378	5758.4791	1879824.448	0.306330685	6187.5748	1928523.993	0.320845103	5212.629	2117042.498	0.246222218	5666.6357	1872576.904	0.302611641	4915.946
P461-PWY		0.47470179	0.60060096	0.08411785	0.018396053	0.006106224	0.018858142	0.009282031	0.021870262	0.010901775	0.014756304	0.005954676	275.1106	1504111.149	0.018290576	229.2995	1629400.521	0.01407263	403.8595	1877184.682	0.021514106	455.0125	1527407.8	0.02978985	93.3907	1230185.617	0.007591594	292.4044	1789153.797	0.016343167	353.5509	1568264.368	0.022544088	233.5774	1372175.979	0.017022408	697.9828	1879824.448	0.037130212	244.3771	1928523.993	0.012671717	524.1846	2117042.498	0.02476023	130.3606	1872576.904	0.006961562	339.6882
PWY-7663		0.47325498	0.601385149	0.084375782	0.849780353	0.072846859	0.864194036	0.033184198	0.889115352	0.020486227	0.834071511	0.10473485	14344.0078	1504111.149	0.953653446	14833.4273	1629400.521	0.910361026	14600.9035	1877184.682	0.777808579	10975.867	1527407.8	0.718594406	11252.4063	1230185.617	0.914691746	15417.2911	1789153.797	0.861708542	12774.6363	1568264.368	0.814571609	11620.3199	1372175.979	0.846853471	16470.5001	1879824.448	0.876172247	17232.6914	1928523.993	0.89356894	19157.6237	2117042.498	0.904923908	15282.1944	1872576.904	0.816105035	16345.521
PWY-5973		0.477897961	0.602027302	0.083549985	0.823202375	0.074335395	0.834341401	0.031178464	0.856710129	0.019173967	0.801294984	0.10323481	13893.515	1504111.149	0.923702681	14431.7544	1629400.521	0.88570945	14040.3956	1877184.682	0.747949615	10548.0279	1527407.8	0.690583609	11015.3514	1230185.617	0.895421898	14937.5448	1789153.797	0.834894397	12283.724	1568264.368	0.783268705	11307.9465	1372175.979	0.82408865	15945.6064	1879824.448	0.848249762	16657.2709	1928523.993	0.863731587	18410.2044	2117042.498	0.869619028	14763.6535	1872576.904	0.788413734	15782.6547
RIBOSYN2-PWY		0.490904824	0.615746999	0.081265784	0.698905171	0.046673068	0.713628926	0.045697304	0.669258268	0.066669388	0.692039419	0.053546313	11055.6968	1504111.149	0.735031903	10590.301	1629400.521	0.649950756	12396.6368	1877184.682	0.660384507	11223.6852	1527407.8	0.734819162	9581.4869	1230185.617	0.778865138	11604.4608	1789153.797	0.648600518	10362.4518	1568264.368	0.660759245	9918.5015	1372175.979	0.722830136	12916.5376	1879824.448	0.687114034	13639.1382	1928523.993	0.707231969	12983.833	2117042.498	0.613300537	13764.7886	1872576.904	0.735072005	14223.1689
PWY-7328		0.513825353	0.641730377	0.0773388	0.164138917	0.045146452	0.183368971	0.052023342	0.201589381	0.04924552	0.166915307	0.059352622	1917.1066	1504111.149	0.127457775	2279.3372	1629400.521	0.139888086	4158.3119	1877184.682	0.221518529	3322.7036	1527407.8	0.217538735	1243.1438	1230185.617	0.101053352	3237.773	1789153.797	0.180966723	1848.2703	1568264.368	0.117854511	2838.1213	1372175.979	0.206833624	3993.7597	1879824.448	0.212453865	3960.2186	1928523.993	0.205349719	3396.4682	2117042.498	0.160434578	4442.6397	1872576.904	0.237247383	3464.5589
PWY-5101		0.516547462	0.642373126	0.076880247	0.935398937	0.090875227	0.950033056	0.039400638	0.982114032	0.03107566	0.916677626	0.129429966	16143.1825	1504111.149	1.073270583	16367.3826	1629400.521	1.004503337	15481.3854	1877184.682	0.824712962	12012.8371	1527407.8	0.786485253	12482.1889	1230185.617	1.014658985	17035.1828	1789153.797	0.952136302	14121.119	1568264.368	0.900429755	12719.9934	1372175.979	0.926994321	18154.4672	1879824.448	0.96575333	19066.4479	1928523.993	0.988654949	21186.7748	2117042.498	1.000772295	16644.0105	1872576.904	0.88882921	18042.9984
VALSYN-PWY		0.52723946	0.64736997	0.075094305	0.863817234	0.083297479	0.872219123	0.036464664	0.902688972	0.029359874	0.842423465	0.118003088	14883.983	1504111.149	0.989553399	15051.3968	1629400.521	0.923738308	14458.9042	1877184.682	0.770244097	11027.3199	1527407.8	0.721963048	11548.4836	1230185.617	0.938759439	15769.072	1789153.797	0.881370401	12992.3788	1568264.368	0.828455907	11752.0461	1372175.979	0.856453274	16633.8757	1879824.448	0.88486325	17522.8332	1928523.993	0.9086137	19494.7962	2117042.498	0.920850489	15281.8414	1872576.904	0.816086184	16555.2253
PWY-6121		0.524203067	0.649119542	0.075599071	0.871295013	0.094154729	0.880474324	0.032079224	0.884834013	0.028301945	0.8308434	0.107813449	14930.9956	1504111.149	0.992679006	15207.0721	1629400.521	0.933292454	14042.3717	1877184.682	0.748054884	11152.502	1527407.8	0.73015877	12138.9125	1230185.617	0.986754546	15725.8651	1789153.797	0.878955466	12730.6989	1568264.368	0.811769952	12194.4597	1372175.979	0.888695028	16837.1527	1879824.448	0.895676866	17642.9993	1928523.993	0.914844688	18840.1432	2117042.498	0.889927492	15456.5455	1872576.904	0.825415793	16644.5956
ILEUSYN-PWY		0.52723946	0.650113063	0.075094305	0.863817234	0.083297479	0.872219123	0.036464664	0.902688972	0.029359874	0.842423465	0.118003088	14883.983	1504111.149	0.989553399	15051.3968	1629400.521	0.923738308	14458.9042	1877184.682	0.770244097	11027.3199	1527407.8	0.721963048	11548.4836	1230185.617	0.938759439	15769.072	1789153.797	0.881370401	12992.3788	1568264.368	0.828455907	11752.0461	1372175.979	0.856453274	16633.8757	1879824.448	0.88486325	17522.8332	1928523.993	0.9086137	19494.7962	2117042.498	0.920850489	15281.8414	1872576.904	0.816086184	16555.2253
PYRIDOXSYN-PWY		0.536544395	0.65602697	0.073559044	0.160191853	0.040067958	0.18353824	0.049075927	0.155708307	0.068377406	0.138759831	0.064751758	1407.3556	1504111.149	0.093567261	2726.4571	1629400.521	0.167328847	3600.2324	1877184.682	0.191788929	3121.1796	1527407.8	0.204344878	1633.5113	1230185.617	0.132785758	2652.947	1789153.797	0.148279427	1970.3337	1568264.368	0.125637854	2988.6249	1372175.979	0.217801867	4256.7293	1879824.448	0.226442916	4166.3657	1928523.993	0.216039091	2613.0766	2117042.498	0.123430522	4156.8404	1872576.904	0.22198503	3418.268
PWY-6163		0.549756164	0.669368384	0.071407973	0.802251765	0.065379671	0.780514842	0.034318537	0.826049287	0.037842964	0.781444889	0.105412316	13363.088	1504111.149	0.888437534	14030.4212	1629400.521	0.861078723	13878.9346	1877184.682	0.739348383	10314.767	1527407.8	0.675311924	10473.6447	1230185.617	0.851387348	14739.0333	1789153.797	0.823799124	12324.2875	1568264.368	0.785855227	10878.5543	1372175.979	0.792795856	15081.0133	1879824.448	0.802256472	15516.6497	1928523.993	0.804586811	17610.8273	2117042.498	0.831859886	13665.8234	1872576.904	0.729787031	14823.6383
NAD-BIOSYNTHESIS-II		0.555419254	0.673445846	0.070495824	0.029559916	0.018435201	0.018358731	0.011788072	0.0223872	0.014407724	0.02911181	0.021934709	811.4294	1504111.149	0.053947436	196.9784	1629400.521	0.01208901	714.0944	1877184.682	0.038040711	394.9339	1527407.8	0.025856481	107.0054	1230185.617	0.008698313	378.5861	1789153.797	0.021160065	964.6054	1568264.368	0.061507831	208.2892	1372175.979	0.015179482	325.1125	1879824.448	0.017294833	567.4182	1928523.993	0.029422408	945.1246	2117042.498	0.044643629	240.8676	1872576.904	0.012862895	247.2679
REDCITCYC		0.559322311	0.675364284	0.06987049	0.056293325	0.02414987	0.07403749	0.03513073	0.056518561	0.02110185	0.074057473	0.043367503	1048.248	1504111.149	0.06969219	1464.8962	1629400.521	0.089903997	513.5078	1877184.682	0.027355209	313.1182	1527407.8	0.020499974	543.4553	1230185.617	0.044176691	1416.824	1789153.797	0.079189615	1195.6227	1568264.368	0.076238594	594.0195	1372175.979	0.043290329	1159.0782	1879824.448	0.061658853	2309.1488	1928523.993	0.119736587	2787.4811	2117042.498	0.131668642	300.0709	1872576.904	0.01602449	1134.9877
PWY-5837		0.57699235	0.685325607	0.067071943	0.1435541	0.037627682	0.160442509	0.042355105	0.13711329	0.06396055	0.120656739	0.06322203	1269.6014	1504111.149	0.084408749	2218.3264	1629400.521	0.136143715	3252.0402	1877184.682	0.173240291	2923.5628	1527407.8	0.191406827	1362.5545	1230185.617	0.110760074	2417.8264	1789153.797	0.135137986	1881.0031	1568264.368	0.11994171	2708.5855	1372175.979	0.19739345	3593.2519	1879824.448	0.191148269	3494.6753	1928523.993	0.181209843	2225.1744	2117042.498	0.105107687	3546.8968	1872576.904	0.189412611	2911.8438
PWY-5838		0.570860803	0.686448321	0.06803717	0.328437565	0.068479549	0.332613643	0.071620216	0.275203672	0.099832119	0.283160113	0.129913842	3324.9749	1504111.149	0.221059122	5016.9772	1629400.521	0.307903252	6789.7479	1877184.682	0.36169845	6670.6952	1527407.8	0.436733085	3526.3688	1230185.617	0.286653392	5302.5652	1789153.797	0.2963728	4622.1637	1568264.368	0.294731156	5795.3751	1372175.979	0.422349261	7032.2132	1879824.448	0.374088826	6808.0998	1928523.993	0.353021265	4646.1515	2117042.498	0.219464253	7223.5638	1872576.904	0.385755254	6416.3232
PWY-5863		0.573686486	0.687007273	0.067591594	0.159725558	0.040883217	0.177814454	0.045695163	0.152038354	0.069470562	0.134393004	0.069477159	1430.317	1504111.149	0.095093837	2472.8004	1629400.521	0.151761361	3603.3141	1877184.682	0.191953095	3236.104	1527407.8	0.211869024	1528.4194	1230185.617	0.124242991	2694.682	1789153.797	0.150612094	2106.9222	1568264.368	0.134347387	2990.31	1372175.979	0.217924672	3964.0172	1879824.448	0.21087167	3863.6342	1928523.993	0.200341516	2495.0775	2117042.498	0.117856751	3919.64	1872576.904	0.209317972	3242.6909
SER-GLYSYN-PWY		0.576659376	0.687737207	0.067124204	0.687413788	0.086969865	0.718637737	0.023954297	0.737655351	0.037443541	0.704536726	0.096928075	12383.1356	1504111.149	0.823285939	12092.7182	1629400.521	0.742157502	9763.3326	1877184.682	0.520105064	9269.8393	1527407.8	0.606900089	9274.0888	1230185.617	0.753877193	12215.1845	1789153.797	0.682735298	10869.7934	1568264.368	0.69310976	9291.545	1372175.979	0.677139459	13176.1013	1879824.448	0.700921903	14052.5409	1928523.993	0.728668191	15967.8439	2117042.498	0.754252402	12794.3352	1872576.904	0.683247517	13802.7311
PWY-5899		0.602378961	0.692854852	0.063137386	0.309421583	0.067899347	0.317676715	0.070139727	0.263016465	0.098845271	0.267084811	0.127396124	3050.7583	1504111.149	0.202827983	4702.4128	1629400.521	0.288597723	6539.66	1877184.682	0.348375952	6344.786	1527407.8	0.415395679	3243.0115	1230185.617	0.263619689	5011.1494	1789153.797	0.280084888	4330.088	1568264.368	0.276107019	5493.695	1372175.979	0.400363735	6733.7584	1879824.448	0.358212088	6515.5374	1928523.993	0.33785099	4434.8222	2117042.498	0.209481964	6958.5303	1872576.904	0.371601844	6111.747
NONMEVIPP-PWY		0.594842411	0.695177275	0.064295478	0.777408978	0.070141743	0.763978518	0.03036116	0.797852222	0.028271779	0.751933595	0.10134615	12984.8083	1504111.149	0.863287817	13693.08	1629400.521	0.84037533	13348.8594	1877184.682	0.711110608	9850.5162	1527407.8	0.644917238	10353.3847	1230185.617	0.841611587	14345.664	1789153.797	0.801812791	11616.0081	1568264.368	0.740691961	10640.7375	1372175.979	0.775464493	14748.1112	1879824.448	0.78454726	15217.8556	1928523.993	0.789093403	17010.8505	2117042.498	0.803519557	13444.5581	1872576.904	0.717970945	14461.6034
PWY-5897		0.602378961	0.695604276	0.063137386	0.309421583	0.067899347	0.317676715	0.070139727	0.263016465	0.098845271	0.267084811	0.127396124	3050.7583	1504111.149	0.202827983	4702.4128	1629400.521	0.288597723	6539.66	1877184.682	0.348375952	6344.786	1527407.8	0.415395679	3243.0115	1230185.617	0.263619689	5011.1494	1789153.797	0.280084888	4330.088	1568264.368	0.276107019	5493.695	1372175.979	0.400363735	6733.7584	1879824.448	0.358212088	6515.5374	1928523.993	0.33785099	4434.8222	2117042.498	0.209481964	6958.5303	1872576.904	0.371601844	6111.747
FAO-PWY		0.607295533	0.695759843	0.062386186	0.015805693	0.007155363	0.021200472	0.010614423	0.015264959	0.006475569	0.021099726	0.016440214	309.6453	1504111.149	0.020586597	403.3987	1629400.521	0.024757492	121.2775	1877184.682	0.006460606	77.3848	1527407.8	0.005066414	164.8241	1230185.617	0.013398311	435.3617	1789153.797	0.024333386	305.5725	1568264.368	0.019484757	169.5732	1372175.979	0.012357978	355.826	1879824.448	0.018928682	667.3964	1928523.993	0.03460659	853.8461	2117042.498	0.040332025	81.1701	1872576.904	0.004334674	310.6282
PWY-7539		0.58863047	0.696306776	0.065256222	0.63820623	0.080003708	0.653000358	0.045959353	0.626508498	0.072294781	0.599299762	0.091903853	10909.5778	1504111.149	0.725317262	10365.3805	1629400.521	0.636146875	9997.6544	1877184.682	0.532587683	8777.1481	1527407.8	0.574643399	9632.1329	1230185.617	0.782982077	11398.73	1789153.797	0.637101742	8705.9162	1568264.368	0.555130651	9080.2394	1372175.979	0.661740151	12094.387	1879824.448	0.643378535	12456.5236	1928523.993	0.645909703	12342.9829	2117042.498	0.583029529	11852.5255	1872576.904	0.632952669	12767.647
PWY-5840		0.591210347	0.69652717	0.064856522	0.329326323	0.069041862	0.334394952	0.069765083	0.277641965	0.098560483	0.285540407	0.133127913	3311.666	1504111.149	0.220174287	4991.6316	1629400.521	0.306347736	6962.9758	1877184.682	0.370926519	6719.6488	1527407.8	0.439938097	3476.8661	1230185.617	0.28262939	5348.67	1789153.797	0.298949705	4683.863	1568264.368	0.298665397	5721.6919	1372175.979	0.416979454	6998.6171	1879824.448	0.372301632	6793.5446	1928523.993	0.352266533	4755.9543	2117042.498	0.224650866	7317.6213	1872576.904	0.390778146	6509.4015
FERMENTATION-PWY		0.598667969	0.696849515	0.063706618	0.507119445	0.079095864	0.562994125	0.043590542	0.544491142	0.066109647	0.520354373	0.121647424	6546.8253	1504111.149	0.435262069	6351.816	1629400.521	0.389825333	11169.6841	1877184.682	0.595023186	8843.0109	1527407.8	0.578955463	5452.2404	1230185.617	0.443204694	9245.9752	1789153.797	0.516779229	9748.6915	1568264.368	0.621622967	6535.4357	1372175.979	0.47628262	9422.6819	1879824.448	0.50125329	9907.561	1928523.993	0.513738021	12820.3036	2117042.498	0.60557611	10964.1287	1872576.904	0.585510196	11659.7747
PWY-7560		0.594842411	0.697980409	0.064295478	0.777408978	0.070141743	0.763978518	0.03036116	0.797852222	0.028271779	0.751933595	0.10134615	12984.8083	1504111.149	0.863287817	13693.08	1629400.521	0.84037533	13348.8594	1877184.682	0.711110608	9850.5162	1527407.8	0.644917238	10353.3847	1230185.617	0.841611587	14345.664	1789153.797	0.801812791	11616.0081	1568264.368	0.740691961	10640.7375	1372175.979	0.775464493	14748.1112	1879824.448	0.78454726	15217.8556	1928523.993	0.789093403	17010.8505	2117042.498	0.803519557	13444.5581	1872576.904	0.717970945	14461.6034
PWY-5898		0.602378961	0.698375608	0.063137386	0.309421583	0.067899347	0.317676715	0.070139727	0.263016465	0.098845271	0.267084811	0.127396124	3050.7583	1504111.149	0.202827983	4702.4128	1629400.521	0.288597723	6539.66	1877184.682	0.348375952	6344.786	1527407.8	0.415395679	3243.0115	1230185.617	0.263619689	5011.1494	1789153.797	0.280084888	4330.088	1568264.368	0.276107019	5493.695	1372175.979	0.400363735	6733.7584	1879824.448	0.358212088	6515.5374	1928523.993	0.33785099	4434.8222	2117042.498	0.209481964	6958.5303	1872576.904	0.371601844	6111.747
PYRIDNUCSAL-PWY		0.618916817	0.706293309	0.060623483	0.444436386	0.090689503	0.379915363	0.11576045	0.472032238	0.170073811	0.474400639	0.198698121	8375.3701	1504111.149	0.556831861	8348.5144	1629400.521	0.512367235	8904.7545	1877184.682	0.474367524	4638.6016	1527407.8	0.303691103	4366.554	1230185.617	0.354950825	7966.0605	1789153.797	0.445241796	8674.8089	1568264.368	0.553147102	4869.7653	1372175.979	0.354893642	8358.5014	1879824.448	0.444642658	8524.9274	1928523.993	0.442044145	12315.0549	2117042.498	0.58171033	5189.3081	1872576.904	0.277121227	6895.385
PWY4FS-8		0.633038644	0.714008704	0.058504542	0.730850738	0.086785525	0.736491403	0.051299477	0.777903604	0.058828676	0.768379989	0.11150358	9950.6953	1504111.149	0.661566488	10963.006	1629400.521	0.672824506	16371.3142	1877184.682	0.872120594	12249.8752	1527407.8	0.802004232	7371.6572	1230185.617	0.599231295	13390.1618	1789153.797	0.748407533	12741.6062	1568264.368	0.812465453	9305.9027	1372175.979	0.678185804	12965.6406	1879824.448	0.68972614	13396.6954	1928523.993	0.694660551	16934.728	2117042.498	0.799923857	14477.0244	1872576.904	0.773107068	15101.1203
PWY4FS-7		0.633038644	0.716786948	0.058504542	0.730850738	0.086785525	0.736491403	0.051299477	0.777903604	0.058828676	0.768379989	0.11150358	9950.6953	1504111.149	0.661566488	10963.006	1629400.521	0.672824506	16371.3142	1877184.682	0.872120594	12249.8752	1527407.8	0.802004232	7371.6572	1230185.617	0.599231295	13390.1618	1789153.797	0.748407533	12741.6062	1568264.368	0.812465453	9305.9027	1372175.979	0.678185804	12965.6406	1879824.448	0.68972614	13396.6954	1928523.993	0.694660551	16934.728	2117042.498	0.799923857	14477.0244	1872576.904	0.773107068	15101.1203
PWY-7013		0.630693242	0.716920833	0.058854791	0.04514124	0.021221314	0.051451293	0.033810617	0.034947153	0.019372574	0.056473825	0.046492622	881.8237	1504111.149	0.058627562	1180.3452	1629400.521	0.072440458	333.2908	1877184.682	0.017754822	232.5432	1527407.8	0.015224696	424.2855	1230185.617	0.034489551	1260.8261	1789153.797	0.070470526	905.8831	1568264.368	0.057763418	471.4644	1372175.979	0.034358887	963.4785	1879824.448	0.051253642	1942.3953	1928523.993	0.100719271	2370.0389	2117042.498	0.111950464	244.6434	1872576.904	0.013064532	877.0319
PWY-5705		0.642246092	0.718821588	0.057135697	0.004828341	0.003431314	0.005905935	0.002578628	0.00427052	0.003312991	0.006330947	0.00390944	159.2383	1504111.149	0.010586871	70.1299	1629400.521	0.004304031	44.9684	1877184.682	0.002395523	0	1527407.8	0	27.0621	1230185.617	0.002199839	78.678	1789153.797	0.004397498	153.201	1568264.368	0.009768825	68.254	1372175.979	0.004974143	97.4943	1879824.448	0.005186351	117.0452	1928523.993	0.00606916	94.531	2117042.498	0.004465239	30.816	1872576.904	0.001645647	83
PWY-5097		0.640775559	0.71994474	0.057353674	0.823022737	0.067745319	0.816040022	0.025583133	0.839706946	0.025868569	0.798016397	0.093693063	13763.9758	1504111.149	0.915090338	14174.6523	1629400.521	0.869930512	14043.4405	1877184.682	0.748111821	10759.6944	1527407.8	0.704441499	11012.1721	1230185.617	0.895163457	15008.6133	1789153.797	0.838866582	12437.24	1568264.368	0.793057615	11245.2576	1372175.979	0.819520074	15444.8049	1879824.448	0.821608896	16150.6886	1928523.993	0.837463711	17918.2668	2117042.498	0.846382008	14538.455	1872576.904	0.776387606	15635.4307
PWY0-1061		0.655518405	0.730865348	0.055178888	0.204728703	0.058074535	0.225519837	0.065914937	0.203665935	0.103358587	0.169696495	0.095037906	1761.3394	1504111.149	0.117101678	3071.9691	1629400.521	0.188533701	5200.2192	1877184.682	0.277022248	4149.6352	1527407.8	0.271678277	1786.689	1230185.617	0.145237351	3466.6452	1789153.797	0.193758927	2696.7509	1568264.368	0.171957672	3739.7252	1372175.979	0.272539766	5100.7225	1879824.448	0.271340364	5038.6292	1928523.993	0.261268681	3523.9164	2117042.498	0.166454684	5408.3289	1872576.904	0.288817452	4295.378
PWY-6123		0.666962115	0.740786166	0.053506047	0.740104762	0.06483434	0.739400754	0.021701393	0.751984139	0.015904039	0.71631404	0.082982695	12365.2414	1504111.149	0.822096253	12814.8257	1629400.521	0.786474874	12514.9131	1877184.682	0.666685235	9667.8799	1527407.8	0.632959967	10073.82	1230185.617	0.818886179	13387.2074	1789153.797	0.748242405	10982.2651	1568264.368	0.700281491	10225.6158	1372175.979	0.74521169	14051.0707	1879824.448	0.747467175	14673.9946	1928523.993	0.760892509	16004.1368	2117042.498	0.755966723	13203.3157	1872576.904	0.705088035	14083.1095
PWY-6590		0.677788323	0.741490233	0.051934714	0.033117298	0.014303331	0.042339052	0.019607301	0.032803549	0.013153131	0.042503027	0.029546311	644.4024	1504111.149	0.042842738	822.3377	1629400.521	0.050468727	271.506	1877184.682	0.014463468	168.1748	1527407.8	0.011010471	357.7519	1230185.617	0.029081132	898.8858	1789153.797	0.050240835	631.9378	1568264.368	0.040295362	364.1158	1372175.979	0.026535649	722.573	1879824.448	0.038438323	1243.4393	1928523.993	0.064476216	1648.0755	2117042.498	0.077848012	173.558	1872576.904	0.009268404	619.0262
GLUCOSE1PMETAB-PWY		0.680637839	0.741818768	0.051522833	0.134211211	0.045732935	0.15870594	0.052089945	0.143044199	0.079087611	0.117198155	0.074331165	1066.9221	1504111.149	0.070933727	1979.8576	1629400.521	0.121508345	3593.1431	1877184.682	0.191411273	2928.1322	1527407.8	0.191705987	1047.3907	1230185.617	0.085140867	2310.0576	1789153.797	0.129114535	1575.9432	1568264.368	0.100489639	2516.3692	1372175.979	0.183385312	3646.1406	1879824.448	0.193961761	3603.0949	1928523.993	0.186831738	2285.8477	2117042.498	0.107973633	3925.3892	1872576.904	0.209624993	3017.7494
CENTFERM-PWY		0.673117029	0.741958543	0.052611432	0.026024161	0.011312473	0.033400724	0.015629596	0.025772452	0.010401206	0.033588876	0.023655624	506.7479	1504111.149	0.033690855	648.4847	1629400.521	0.039798975	211.9714	1877184.682	0.011291984	131.1438	1527407.8	0.008586037	280.3498	1230185.617	0.022789228	708.8263	1789153.797	0.039617964	496.0645	1568264.368	0.031631433	285.2317	1372175.979	0.020786816	568.2958	1879824.448	0.030231323	985.534	1928523.993	0.05110302	1308.4903	2117042.498	0.061807465	135.3317	1872576.904	0.00722703	485.4574
PWY-5861		0.671342523	0.742816251	0.052869003	0.249851032	0.057842494	0.255287602	0.059438717	0.214573396	0.08461369	0.215979061	0.105638651	2402.9732	1504111.149	0.159760348	3780.3038	1629400.521	0.232005805	5386.5158	1877184.682	0.286946503	5180.501	1527407.8	0.339169474	2556.018	1230185.617	0.207774986	4020.8624	1789153.797	0.224735426	3486.188	1568264.368	0.222295939	4474.9372	1372175.979	0.326119774	5483.5765	1879824.448	0.29170684	5284.728	1928523.993	0.274029673	3529.8756	2117042.498	0.166736171	5611.7606	1872576.904	0.299681182	4868.9946
PHOSLIPSYN-PWY		0.67696924	0.743388864	0.052053235	0.837560512	0.053096434	0.840680325	0.02116669	0.853629316	0.019068789	0.866621529	0.077650928	12426.5338	1504111.149	0.826171245	12561.683	1629400.521	0.770938934	17019.6015	1877184.682	0.906655678	14099.4358	1527407.8	0.923095705	9726.9103	1230185.617	0.790686394	14287.8248	1789153.797	0.798580023	13720.0895	1568264.368	0.874858205	11107.7359	1372175.979	0.809497912	15202.3861	1879824.448	0.808713075	15646.6353	1928523.993	0.811326971	17944.3955	2117042.498	0.847616215	16161.8367	1872576.904	0.863079998	16983.3787
P163-PWY		0.701650812	0.756223653	0.048505376	0.022858719	0.010247404	0.025769084	0.015041611	0.018666759	0.00904395	0.026895251	0.019498938	548.1508	1504111.149	0.036443504	534.8704	1629400.521	0.032826208	208.9086	1877184.682	0.011128825	153.0295	1527407.8	0.010018903	196.5657	1230185.617	0.01597854	639.0248	1789153.797	0.035716594	379.0622	1568264.368	0.02417081	227.5942	1372175.979	0.016586371	553.2758	1879824.448	0.029432312	829.8107	1928523.993	0.04302828	1152.7975	2117042.498	0.054453205	149.4854	1872576.904	0.007982871	481.9038
PWY-7371		0.704349834	0.756331372	0.048120128	0.024447881	0.014923116	0.02597689	0.011833524	0.034533051	0.01552488	0.029478111	0.024185915	850	1504111.149	0.056511781	282	1629400.521	0.017306979	554	1877184.682	0.02951228	308	1527407.8	0.020164883	377	1230185.617	0.030645782	24	1789153.797	0.001341416	238	1568264.368	0.015176013	342	1372175.979	0.024923917	439	1879824.448	0.023353245	697	1928523.993	0.03614163	879	2117042.498	0.041520187	319	1872576.904	0.017035348	418
PWY-2942		0.698485929	0.758430617	0.048957756	0.83800309	0.066017316	0.83048566	0.022540095	0.845680669	0.021499465	0.811170224	0.086289301	13934.5435	1504111.149	0.926430438	14339.6666	1629400.521	0.880057814	14421.204	1877184.682	0.76823576	11066.1141	1527407.8	0.724502919	11272.9782	1230185.617	0.916364006	15178.5096	1789153.797	0.848362484	12580.8598	1568264.368	0.802215497	11496.8561	1372175.979	0.837855805	15641.4292	1879824.448	0.832068612	16416.9401	1928523.993	0.851269684	17959.757	2117042.498	0.848341827	14888.674	1872576.904	0.795090122	15931.3403
PWY-5121		0.701379316	0.758741193	0.048544156	0.781460706	0.0525056	0.767759136	0.020685415	0.790827561	0.021613266	0.763019165	0.076623343	12809.6373	1504111.149	0.85164167	13346.3888	1629400.521	0.819098106	13633.8359	1877184.682	0.726291666	10489.6607	1527407.8	0.686762285	10310.226	1230185.617	0.838103279	14121.6906	1789153.797	0.789294393	11930.6861	1568264.368	0.760757328	10699.3627	1372175.979	0.779736919	14595.7885	1879824.448	0.776444232	15072.5811	1928523.993	0.781560466	16772.2941	2117042.498	0.792251177	13767.4737	1872576.904	0.735215396	14759.6102
PWY-5384		0.717462562	0.767579432	0.046255093	0.136934725	0.04709158	0.162469041	0.054393095	0.14531736	0.080994589	0.123076757	0.071006971	1078.6597	1504111.149	0.071714095	2022.8234	1629400.521	0.124145253	3643.6933	1877184.682	0.194104146	2990.2319	1527407.8	0.195771679	1067.248	1230185.617	0.086755038	2352.9199	1789153.797	0.131510209	1593.8355	1568264.368	0.101630537	2605.0328	1372175.979	0.189846845	3754.1545	1879824.448	0.199707718	3692.0437	1928523.993	0.191444012	2304.6856	2117042.498	0.108863455	4017.4316	1872576.904	0.214540273	3072.9187
PWY-5104		0.728914505	0.776974802	0.044634309	0.904457024	0.089534974	0.883320545	0.051141324	0.925884159	0.046178357	0.877673096	0.134997327	15545.1889	1504111.149	1.033513309	16050.2337	1629400.521	0.98503919	15251.5955	1877184.682	0.812471764	11280.7913	1527407.8	0.738557922	11852.0644	1230185.617	0.963437081	16668.21	1789153.797	0.931625332	13798.2049	1568264.368	0.879839215	12228.4533	1372175.979	0.891172378	16987.2376	1879824.448	0.903660851	17932.518	1928523.993	0.929857138	20471.8489	2117042.498	0.967002265	15223.4604	1872576.904	0.812968502	16639.5101
GLYCOCAT-PWY		0.733432229	0.778937148	0.043996715	0.81116708	0.076802742	0.810151281	0.031953616	0.848279915	0.047756119	0.811158172	0.116944657	14063.748	1504111.149	0.935020528	13961.6986	1629400.521	0.856861061	13095.4786	1877184.682	0.697612692	10621.5311	1527407.8	0.695395892	10654.366	1230185.617	0.866077919	14313.7854	1789153.797	0.800031022	13002.3144	1568264.368	0.829089449	11104.3077	1372175.979	0.809248075	15548.329	1879824.448	0.827116012	16207.9299	1928523.993	0.840431851	18167.1239	2117042.498	0.858136949	14231.6714	1872576.904	0.760004642	15634.8688
GLYCOGENSYNTH-PWY		0.742722303	0.785935237	0.042688358	0.681160011	0.096577661	0.6513691	0.088363238	0.723554808	0.104752272	0.666319547	0.192383001	12649.7806	1504111.149	0.841013685	12219.3977	1629400.521	0.74993211	12089.9475	1877184.682	0.64404678	7668.4123	1527407.8	0.502054023	7949.2916	1230185.617	0.646186355	12988.3164	1789153.797	0.725947452	11462.2757	1568264.368	0.730889252	8359.4392	1372175.979	0.609210431	12416.9602	1879824.448	0.660538287	13527.6177	1928523.993	0.701449282	16818.1946	2117042.498	0.794419319	10759.2079	1872576.904	0.574566944	12636.4734
PWY-6263		0.745750313	0.786280221	0.042262632	0.067274128	0.03847101	0.070988196	0.030108744	0.090183245	0.037369164	0.075825964	0.055413429	2208.9866	1504111.149	0.146863256	806.2497	1629400.521	0.04948137	1518.9493	1877184.682	0.080916349	878.6526	1527407.8	0.057525737	1053.0854	1230185.617	0.085603781	71.7109	1789153.797	0.00400809	683.6347	1568264.368	0.043591802	963.3037	1372175.979	0.070202635	1230.3447	1879824.448	0.065449979	1882.2442	1928523.993	0.097600248	2258.8274	2117042.498	0.10669731	911.8027	1872576.904	0.048692403	1179.8592
PWY-6737		0.779184891	0.818566076	0.037577479	0.89726494	0.128903209	0.852753401	0.050367058	0.851636917	0.042911409	0.865580724	0.117287272	16001.3988	1504111.149	1.063844172	15945.554	1629400.521	0.97861476	12567.7246	1877184.682	0.66949857	11632.6847	1527407.8	0.761596523	12896.7885	1230185.617	1.048361184	14991.0794	1789153.797	0.837886571	13808.9827	1568264.368	0.880526459	12868.1467	1372175.979	0.937791282	17021.5432	1879824.448	0.905485787	17504.1105	1928523.993	0.907642869	17476.5613	2117042.498	0.825517736	14617.861	1872576.904	0.780628073	16255.7003
PWY0-1241		0.802120412	0.839629639	0.03436807	0.099662116	0.031790866	0.106918117	0.033328046	0.106870958	0.053722598	0.087102644	0.048356568	820.8294	1504111.149	0.05457239	1564.9008	1629400.521	0.096041506	2668.7713	1877184.682	0.142168819	2081.7682	1527407.8	0.136294197	711.2024	1230185.617	0.057812609	1888.0794	1789153.797	0.105529184	1240.5481	1568264.368	0.079103251	1725.8539	1372175.979	0.125774968	2562.0954	1879824.448	0.136294397	2470.3026	1928523.993	0.128092915	1708.8189	2117042.498	0.08071727	2581.1832	1872576.904	0.137841239	2003.8143
P562-PWY		0.816032465	0.851130636	0.032416715	0.006382724	0.005214552	0.008147725	0.004562921	0.007818279	0.003029496	0.006184736	0.00558595	210.9099	1504111.149	0.014022228	19.7495	1629400.521	0.001212072	94.6787	1877184.682	0.005043654	110.3447	1527407.8	0.007224312	8.8077	1230185.617	0.000715965	91.2731	1789153.797	0.005101468	240.6332	1568264.368	0.015343918	32.9072	1372175.979	0.002398176	189.2116	1879824.448	0.010065387	230.6081	1928523.993	0.011957751	366.4838	2117042.498	0.017311122	70.0049	1872576.904	0.003738426	129.3654
PWY-7237		0.829680052	0.862274625	0.030495055	0.038741409	0.016492837	0.042576821	0.01500328	0.048898257	0.018601536	0.041719114	0.029954885	1116.5	1504111.149	0.074229887	552	1629400.521	0.03387749	821	1877184.682	0.043735707	490.5	1527407.8	0.032113231	556.5	1230185.617	0.045237076	203.5	1789153.797	0.011374092	545.5	1568264.368	0.034783676	474.5	1372175.979	0.034580113	893.75	1879824.448	0.047544333	1092.5	1928523.993	0.056649542	1476.5	2117042.498	0.069743522	519	1872576.904	0.027715818	721
PWY-5676		0.834016373	0.863696671	0.02988234	0.12469524	0.053422452	0.119960133	0.067893614	0.106569427	0.053043485	0.140756393	0.095478701	2495.4181	1504111.149	0.165906496	3105.6492	1629400.521	0.190600725	1089.1386	1877184.682	0.058019789	704.2954	1527407.8	0.046110502	1163.3736	1230185.617	0.094568948	3288.611	1789153.797	0.183808178	2487.8902	1568264.368	0.15863972	1370.9076	1372175.979	0.099907564	2330.9109	1879824.448	0.123996201	4006.0399	1928523.993	0.207725697	5196.3634	2117042.498	0.245453901	635.4313	1872576.904	0.033933522	2129.0821
PWY-3001		0.841323835	0.868174596	0.028846898	0.851728469	0.065379601	0.867361762	0.022810199	0.872180585	0.025402816	0.853754441	0.069161575	14359.0194	1504111.149	0.954651484	14455.3621	1629400.521	0.887158308	13896.9078	1877184.682	0.740305839	11912.6868	1527407.8	0.779928373	11311.3339	1230185.617	0.919481885	15061.9857	1789153.797	0.84184969	13279.1217	1568264.368	0.846739999	11577.2158	1372175.979	0.843712175	16255.4547	1879824.448	0.864732593	16938.6509	1928523.993	0.87832202	18598.1835	2117042.498	0.878498354	15568.2155	1872576.904	0.831379233	16847.1837
FUCCAT-PWY		0.852104525	0.876192285	0.027311328	0.114796032	0.028508497	0.123740056	0.034119772	0.122017638	0.055328066	0.1064725	0.039852043	1407.7437	1504111.149	0.093593063	1604.72	1629400.521	0.098485301	3026.8695	1877184.682	0.161245163	2209.7616	1527407.8	0.144673976	891.6969	1230185.617	0.072484744	1772.0368	1789153.797	0.099043291	1700.2433	1568264.368	0.108415605	1926.9071	1372175.979	0.140427112	2814.0908	1879824.448	0.14969966	3011.3724	1928523.993	0.156149076	2424.332	2117042.498	0.114515037	2781.1171	1872576.904	0.148518178	2268.4176
PWY-6588		0.859977111	0.878081893	0.026182701	0.151247046	0.062319688	0.133039651	0.069465342	0.132338733	0.059204451	0.161158972	0.100925309	3039.5623	1504111.149	0.202083623	3648.9614	1629400.521	0.223945025	1272.737	1877184.682	0.067800308	970.2381	1527407.8	0.063521877	1394.0401	1230185.617	0.113319493	3893.8632	1789153.797	0.217637143	3078.0539	1568264.368	0.196271366	1720.6748	1372175.979	0.125397531	2657.4527	1879824.448	0.141367068	4153.8768	1928523.993	0.215391502	5554.265	2117042.498	0.262359636	713.8097	1872576.904	0.038119113	2403.7606
PWY-5177		0.859736264	0.880926947	0.026217332	0.013507079	0.006077226	0.015409542	0.007236302	0.013026093	0.005563139	0.016130129	0.011244557	270.6945	1504111.149	0.017996975	336.7532	1629400.521	0.020667307	100.5036	1877184.682	0.005353954	66.7777	1527407.8	0.004371963	137.4894	1230185.617	0.011176313	370.0722	1789153.797	0.020684203	263.5588	1568264.368	0.016805763	150.9415	1372175.979	0.011000156	261.6249	1879824.448	0.013917518	438.8566	1928523.993	0.022756087	611.0451	2117042.498	0.028863148	63.7081	1872576.904	0.003402162	233.2051
PWY-6572		0.878686019	0.890932514	0.023468624	0.017796777	0.010397715	0.018629291	0.005720045	0.014818214	0.012716273	0.019878145	0.016603529	139.3255	1504111.149	0.009262979	595.6371	1629400.521	0.036555598	257.4347	1877184.682	0.013713872	101.1719	1527407.8	0.006623765	397.0585	1230185.617	0.032276308	150.1082	1789153.797	0.008389899	270.7197	1568264.368	0.017262377	250.963	1372175.979	0.018289418	499.5849	1879824.448	0.026576147	474.7864	1928523.993	0.02461916	356.4883	2117042.498	0.016838977	447.7314	1872576.904	0.023909907	389.2046
PWY0-845		0.878020346	0.893370353	0.023566104	0.178036758	0.042623634	0.17670165	0.034980927	0.159743455	0.062959846	0.160378343	0.073848062	1591.5231	1504111.149	0.105811535	2970.5648	1629400.521	0.182310289	4345.6361	1877184.682	0.231497526	3504.0633	1527407.8	0.229412427	1703.594	1230185.617	0.138482679	3033.026	1789153.797	0.169522933	2371.3126	1568264.368	0.151206177	2964.593	1372175.979	0.216050495	3964.0543	1879824.448	0.210873643	3837.0707	1928523.993	0.198964115	3095.3678	2117042.498	0.146211888	3906.7424	1872576.904	0.20862921	3463.188
PWY-6470		0.938060318	0.94783178	0.014304994	0.053417073	0.017437817	0.051451011	0.031306983	0.046222633	0.020400108	0.046157511	0.033457243	499.8894	1504111.149	0.033234871	685.6065	1629400.521	0.042077224	1104.4961	1877184.682	0.058837903	862.9251	1527407.8	0.056496052	790.4101	1230185.617	0.064251288	534.2894	1789153.797	0.029862687	1377.3199	1568264.368	0.087824472	751.295	1372175.979	0.054752088	514.9067	1879824.448	0.027391212	435.872	1928523.993	0.022601326	1111.7782	2117042.498	0.05251563	300.9907	1872576.904	0.01607361	562.5309
PWY-1861		0.966696991	0.970030429	0.009213869	0.072129152	0.037806181	0.068605271	0.027597502	0.073957918	0.017024498	0.066553259	0.03370705	1919.7567	1504111.149	0.127633965	491.4067	1629400.521	0.030158742	1808.9255	1877184.682	0.096363747	1293.9412	1527407.8	0.084714848	267.8375	1230185.617	0.021772121	1061.0504	1789153.797	0.059304594	1845.5743	1568264.368	0.117682601	540.673	1372175.979	0.039402599	1936.5169	1879824.448	0.103015838	1396.7334	1928523.993	0.072424995	2480.1693	2117042.498	0.117152551	710.2434	1872576.904	0.037928664	1187.0478
RUMP-PWY		0.963488441	0.970156181	0.009827631	0.054346193	0.028578771	0.051081601	0.020030227	0.054438529	0.012271106	0.049321551	0.023610556	1440.8797	1504111.149	0.095796092	369.5546	1629400.521	0.022680403	1317.2661	1877184.682	0.07017243	1000.0898	1527407.8	0.065476279	202.0185	1230185.617	0.01642179	788.2082	1789153.797	0.044054804	1416.5008	1568264.368	0.090322833	409.5247	1372175.979	0.029844911	1456.2956	1879824.448	0.077469766	1039.6241	1928523.993	0.053907761	1792.1955	2117042.498	0.084655622	532.7804	1872576.904	0.028451723	892.0879
PWY-5677		1	1	-1	0	0	0	0	0	0	0	0	0	1504111.149	0	0	1629400.521	0	0	1877184.682	0	0	1527407.8	0	0	1230185.617	0	0	1789153.797	0	0	1568264.368	0	0	1372175.979	0	0	1879824.448	0	0	1928523.993	0	0	2117042.498	0	0	1872576.904	0	0
AAAM_WK7/WK11
WK7
PADJ	Pathway Name	CON	CON	CON	CON	CON	CON	CON	CON	CON	CON	CON	CON	CON	CON	CON	CON	MBG	MBG	MBG	MBG	MBG	MBG	MBG	MBG	MBG	MBG	MBG	MBG	MBG	MBG	MBG
0.001253589	ARO-PWY	0.827913784	0.814152743	0.825177969	0.79602832	0.762159362	0.823561147	0.849588375	0.795379799	0.849606907	0.836249971	0.833154095	0.91272628	0.807431814	0.834865643	0.83170119	0.819640488	0.870511088	0.968776128	0.842727261	0.9150233	0.813130098	0.859491495	0.906899469	0.830550243	0.87634928	0.836745038	0.935023369	0.892129382	0.91987264	0.889459127	0.904126417
0.002125639	COMPLETE-ARO-PWY	0.871490901	0.860340488	0.864840204	0.842596602	0.821235468	0.878050932	0.910584361	0.850839385	0.902191394	0.883606321	0.882973662	0.965495106	0.856467593	0.878465026	0.885971493	0.875243721	0.914822228	1.018913829	0.889493864	0.96244557	0.867480524	0.907163856	0.952898073	0.872838915	0.921056476	0.88365051	0.982767608	0.939214516	0.96906606	0.93533529	0.951483878
WK11
PADJ	Pathway Name	CON	CON	CON	CON	CON	CON	CON	CON	C-MBG	C-MBG	C-MBG	C-MBG	C-MBG	C-MBG	C-MBG	C-MBG	MBG	MBG	MBG	MBG	MBG	MBG	MBG	MBG	MBG_R	MBG_R	MBG_R	MBG_R	MBG_R	MBG_R	MBG_R	MBG_R
0.078553267	COMPLETE-ARO-PWY	0.85668024	0.836474846	0.756580524	0.673664839	0.773051324	0.836375002	0.773545344	0.756754502	0.834741442	0.847082388	0.880374051	0.792601605	0.809728673	0.800852092	0.866710442	0.785530858	0.824424115	0.867738972	0.890317016	0.886382102	0.868844941	0.845258522	0.892581679	0.84630896	0.894459521	0.73430019	0.798085639	0.851398089	0.638242263	0.873492303	0.566654061	0.770793067
0.105032901	ARO-PWY	0.810736927	0.792631157	0.729196457	0.637443151	0.72497883	0.799347542	0.73883135	0.712582092	0.786207356	0.798969199	0.836360197	0.746428532	0.763309945	0.752483589	0.819094238	0.737112475	0.774009283	0.823113848	0.845968697	0.844373879	0.823967843	0.79585557	0.848721602	0.806505832	0.853487161	0.696189226	0.758742141	0.815752733	0.597017855	0.828560779	0.535402455	0.726366369
[truncated: 59 more columns]
