# Supplementary material for: Dietary Intervention Reverses Fatty Liver and Altered Gut Microbiota during Early-Life Undernutrition
Source: mSystems. 2020 Sep 8;5(5):e00499-20. doi: 10.1128/mSystems.00499-20 (PMC7483509; doi:10.1128/mSystems.00499-20)
Supplement: TABLE S3 [file mSystems.00499-20-st003.csv]

METABOLITES	MODULE
1049.07678	turquoise
1048.8261	turquoise
884.05873	turquoise
819.57331	turquoise
796.58556	turquoise
816.67815	turquoise
326.21493	turquoise
547.35847	turquoise
778.698	turquoise
751.76575	turquoise
778.41115	turquoise
758.63016	turquoise
539.4053	turquoise
722.58159	turquoise
881.75129	turquoise
681.48632	turquoise
531.40777	turquoise
827.70054	turquoise
658.64767	turquoise
650.64464	turquoise
755.54211	turquoise
823.48176	turquoise
767.54001	turquoise
797.58894	turquoise
783.57303	turquoise
806.55499	turquoise
841.71703	turquoise
1524.19565	turquoise
1004.79605	turquoise
577.42526	turquoise
628.63937	turquoise
671.50386	turquoise
1272.25199	turquoise
702.5073	turquoise
867.51615	turquoise
858.59899	turquoise
669.64119	turquoise
659.50387	turquoise
635.50464	turquoise
1321.24359	turquoise
706.58649	turquoise
509.3624	turquoise
761.73888	turquoise
763.60338	turquoise
792.61191	turquoise
832.49378	turquoise
807.55851	turquoise
813.65862	turquoise
620.62522	turquoise
908.77089	turquoise
906.60806	turquoise
724.73779	turquoise
535.37823	turquoise
558.36833	turquoise
614.62375	turquoise
893.53097	turquoise
615.35004	turquoise
1137.6801	turquoise
664.66048	turquoise
665.66394	turquoise
600.32542	turquoise
781.61401	turquoise
467.31566	turquoise
739.75623	turquoise
822.56053	turquoise
1039.6733	turquoise
441.29988	turquoise
971.72947	turquoise
880.71877	turquoise
327.30486	turquoise
1089.6801	turquoise
341.29641	turquoise
798.63932	turquoise
679.51062	turquoise
881.72194	turquoise
483.34446	turquoise
630.30795	turquoise
646.4916	turquoise
1025.89937	turquoise
896.74099	turquoise
948.71443	turquoise
630.55399	turquoise
756.54531	turquoise
1012.66602	turquoise
815.64866	turquoise
830.56085	turquoise
615.62716	turquoise
706.5944	turquoise
198.08444	turquoise
507.34694	turquoise
818.65491	turquoise
713.551	turquoise
645.4881	turquoise
767.54515	turquoise
783.72071	turquoise
411.36222	turquoise
1087.67353	turquoise
1602.36297	turquoise
646.64982	turquoise
692.56897	turquoise
197.08111	turquoise
763.58543	turquoise
856.69048	turquoise
909.63362	turquoise
459.24828	turquoise
619.62189	turquoise
570.34616	turquoise
647.65333	turquoise
1318.23398	turquoise
752.76915	turquoise
637.6325	turquoise
649.63253	turquoise
666.66729	turquoise
705.58307	turquoise
941.80574	turquoise
668.6377	turquoise
764.60677	turquoise
656.63177	turquoise
1512.10193	turquoise
661.66908	turquoise
921.73132	turquoise
636.62912	turquoise
1297.24408	turquoise
1300.2835	turquoise
708.42155	turquoise
752.74982	turquoise
523.37814	turquoise
972.89655	turquoise
848.62262	turquoise
671.61428	turquoise
758.49761	turquoise
491.32994	turquoise
1006.6197	turquoise
855.68705	turquoise
765.54783	turquoise
891.74203	turquoise
677.55972	turquoise
766.53663	turquoise
893.74316	turquoise
1005.61645	turquoise
752.5205	turquoise
1294.23396	turquoise
780.78115	turquoise
1027.59863	turquoise
704.41382	turquoise
575.4095	turquoise
302.30552	turquoise
648.65663	turquoise
753.52401	turquoise
660.66577	turquoise
736.45735	turquoise
285.29836	turquoise
723.73429	turquoise
737.74987	turquoise
720.37609	turquoise
973.72676	turquoise
856.5705	turquoise
278.63939	turquoise
319.19456	turquoise
645.30121	turquoise
864.69557	turquoise
709.71868	turquoise
826.52132	turquoise
912.80836	turquoise
714.55433	turquoise
793.56876	turquoise
545.34299	turquoise
800.61687	turquoise
979.5796	turquoise
1476.10192	turquoise
121.02863	turquoise
738.7534	turquoise
782.61738	turquoise
729.50706	turquoise
1507.13863	turquoise
262.23789	turquoise
792.56619	turquoise
699.53527	turquoise
578.34529	turquoise
616.3587	turquoise
951.74225	turquoise
924.71452	turquoise
943.75878	turquoise
1225.09269	turquoise
1132.96466	turquoise
938.75126	turquoise
560.38397	turquoise
470.36834	turquoise
624.3871	turquoise
672.42194	turquoise
284.29501	turquoise
532.41106	turquoise
546.25679	turquoise
814.66201	turquoise
565.75786	turquoise
468.34475	turquoise
729.52644	turquoise
721.57814	turquoise
778.62239	turquoise
786.50864	turquoise
621.39577	turquoise
569.42894	turquoise
1465.1043	turquoise
730.50217	turquoise
774.59188	turquoise
782.596	turquoise
926.72982	turquoise
722.54858	turquoise
866.73945	turquoise
827.52467	turquoise
671.40933	turquoise
662.40293	turquoise
797.63601	turquoise
946.78641	turquoise
942.75581	turquoise
165.09112	turquoise
661.52804	turquoise
339.2895	turquoise
874.52164	turquoise
775.56823	turquoise
992.77159	turquoise
621.62847	turquoise
828.53894	turquoise
814.49106	turquoise
571.3485	turquoise
937.74788	turquoise
884.771	turquoise
808.51292	turquoise
766.62203	turquoise
724.4918	turquoise
904.76124	turquoise
189.01609	turquoise
885.67396	turquoise
686.4395	turquoise
950.72996	turquoise
650.43952	turquoise
852.72389	turquoise
1288.18633	turquoise
773.58879	turquoise
650.6448	turquoise
966.84968	turquoise
719.87446	turquoise
857.69394	turquoise
564.29336	turquoise
1322.26535	turquoise
1021.62668	turquoise
835.63379	turquoise
504.308	turquoise
846.52389	turquoise
945.77457	turquoise
793.61486	turquoise
852.56057	turquoise
1013.66914	turquoise
296.25616	turquoise
837.61992	turquoise
571.39699	turquoise
384.74623	turquoise
466.3655	turquoise
450.29785	turquoise
1053.93109	turquoise
772.5853	turquoise
1600.22006	turquoise
634.58525	turquoise
1081.96257	turquoise
512.30865	turquoise
670.40596	turquoise
360.22115	turquoise
580.36097	turquoise
1534.08651	turquoise
666.39794	turquoise
940.83385	turquoise
826.53907	turquoise
1613.23716	turquoise
932.79258	turquoise
674.40128	turquoise
660.61784	turquoise
600.608	turquoise
745.5967	turquoise
858.60128	turquoise
591.44097	turquoise
620.39232	turquoise
835.57805	turquoise
777.52438	turquoise
697.46717	turquoise
880.75522	turquoise
642.37439	turquoise
824.6168	turquoise
858.51942	turquoise
843.66738	turquoise
908.14589	turquoise
921.69543	turquoise
765.6188	turquoise
876.66994	turquoise
469.34806	turquoise
622.4079	turquoise
824.54329	turquoise
477.3575	turquoise
574.3866	turquoise
804.53943	turquoise
439.34172	turquoise
1043.60857	turquoise
805.54286	turquoise
603.44102	turquoise
873.76511	turquoise
949.72662	turquoise
977.77674	turquoise
843.68506	turquoise
430.38094	turquoise
853.72886	turquoise
917.5135	turquoise
933.79591	turquoise
971.79081	turquoise
662.43962	turquoise
440.31349	turquoise
727.56398	turquoise
822.97998	turquoise
872.55226	turquoise
764.54445	turquoise
904.74932	turquoise
839.5634	turquoise
820.58528	turquoise
601.61136	turquoise
728.52301	turquoise
820.62098	turquoise
909.71653	turquoise
774.52882	turquoise
870.74626	turquoise
750.55147	turquoise
1771.57555	turquoise
173.04226	turquoise
630.57979	turquoise
851.48871	turquoise
659.61448	turquoise
819.6177	turquoise
868.53204	turquoise
882.72546	turquoise
816.57584	turquoise
875.52507	turquoise
942.84949	turquoise
589.51915	turquoise
337.16741	turquoise
840.70863	turquoise
431.38398	turquoise
615.52591	turquoise
818.59129	turquoise
1060.88958	turquoise
648.42382	turquoise
603.53475	turquoise
1461.07381	turquoise
1408.15112	turquoise
839.63602	turquoise
911.56314	turquoise
701.45657	turquoise
866.72432	turquoise
798.60133	turquoise
636.4238	turquoise
842.66393	turquoise
710.72192	turquoise
772.65867	turquoise
833.53752	turquoise
611.50351	turquoise
923.71125	turquoise
608.22738	turquoise
1558.08585	turquoise
430.37594	turquoise
678.67643	turquoise
712.45302	turquoise
771.6382	turquoise
184.0736	turquoise
623.50356	turquoise
566.41805	turquoise
342.18226	turquoise
594.44945	turquoise
900.71424	turquoise
522.34604	turquoise
664.45521	turquoise
803.76913	turquoise
916.73997	turquoise
1118.65083	turquoise
829.55784	turquoise
892.53214	turquoise
820.5976	turquoise
657.39365	turquoise
821.66384	turquoise
866.50109	turquoise
371.2646	turquoise
386.34996	turquoise
744.59331	turquoise
944.77121	turquoise
873.69525	turquoise
547.47217	turquoise
656.39014	turquoise
856.67983	turquoise
706.58477	turquoise
670.61098	turquoise
755.53962	turquoise
791.56334	turquoise
492.47755	turquoise
773.66231	turquoise
897.48032	turquoise
749.54853	turquoise
821.58872	turquoise
183.0847	turquoise
882.76348	turquoise
802.56016	turquoise
819.5948	turquoise
910.71994	turquoise
401.09009	turquoise
768.44303	turquoise
679.67985	turquoise
772.54927	turquoise
878.56675	turquoise
1428.85923	turquoise
423.31058	turquoise
754.53618	turquoise
185.07683	turquoise
777.62052	turquoise
698.43736	turquoise
700.45306	turquoise
562.37512	turquoise
895.75864	turquoise
911.73215	turquoise
776.61713	turquoise
851.52492	turquoise
1109.65558	turquoise
855.73574	turquoise
808.47454	turquoise
947.71106	turquoise
438.33268	turquoise
907.78022	turquoise
532.47221	turquoise
849.68569	turquoise
956.63823	turquoise
385.75391	turquoise
900.52188	turquoise
1096.66865	turquoise
912.73548	turquoise
817.49967	turquoise
492.30847	turquoise
899.71133	turquoise
623.41181	turquoise
803.62616	turquoise
628.35386	turquoise
906.77677	turquoise
633.58159	turquoise
511.28269	turquoise
849.62037	turquoise
658.4061	turquoise
538.42304	turquoise
1298.25885	turquoise
945.71394	turquoise
704.48682	turquoise
986.82452	turquoise
449.35812	turquoise
673.6304	turquoise
538.31349	turquoise
903.49816	turquoise
919.75881	turquoise
490.32669	turquoise
383.2041	turquoise
694.42941	turquoise
518.45662	turquoise
780.5183	turquoise
801.62028	turquoise
696.42181	turquoise
877.56385	turquoise
925.72631	turquoise
854.7205	turquoise
913.81157	turquoise
832.5339	turquoise
1169.21422	turquoise
549.37427	turquoise
974.91222	turquoise
592.59397	turquoise
1546.17222	turquoise
478.38901	turquoise
686.58545	turquoise
812.52062	turquoise
644.48315	turquoise
838.47001	turquoise
858.75549	turquoise
634.40818	turquoise
844.73083	turquoise
539.42645	turquoise
850.52152	turquoise
862.63281	turquoise
823.55077	turquoise
881.59446	turquoise
633.63752	turquoise
678.47095	turquoise
341.17893	turquoise
776.52088	turquoise
1608.10146	turquoise
540.30602	turquoise
658.61106	turquoise
1538.11693	turquoise
608.59776	turquoise
1062.66011	turquoise
854.72975	turquoise
778.53616	turquoise
825.62024	turquoise
420.30646	turquoise
690.471	turquoise
872.6831	turquoise
818.71513	turquoise
561.3874	turquoise
874.69858	turquoise
453.33392	turquoise
1796.58856	turquoise
826.70105	turquoise
340.32191	turquoise
969.77491	turquoise
809.51641	turquoise
396.74621	turquoise
773.53357	turquoise
625.50994	turquoise
713.45655	turquoise
870.54855	turquoise
907.77264	turquoise
853.55801	turquoise
845.68306	turquoise
894.85185	turquoise
682.40613	turquoise
691.52761	turquoise
697.42524	turquoise
816.70848	turquoise
970.78726	turquoise
572.57647	turquoise
889.72656	turquoise
852.55467	turquoise
679.43568	turquoise
609.60129	turquoise
734.56077	turquoise
591.59053	turquoise
898.4844	turquoise
968.77152	turquoise
599.43485	turquoise
768.66294	turquoise
337.27395	turquoise
856.71641	turquoise
776.53464	turquoise
886.67749	turquoise
1061.65654	turquoise
886.78662	turquoise
867.72763	turquoise
590.5871	turquoise
479.10631	turquoise
827.71323	turquoise
756.52657	turquoise
863.63616	turquoise
479.18721	turquoise
856.64319	turquoise
844.67956	turquoise
836.61661	turquoise
683.60121	turquoise
705.58175	turquoise
771.57373	turquoise
847.67957	turquoise
641.40436	turquoise
892.73999	turquoise
806.56024	turquoise
478.04768	turquoise
854.56127	turquoise
1066.68228	turquoise
537.37437	turquoise
729.59115	turquoise
791.6962	turquoise
605.54152	turquoise
790.69279	turquoise
850.48625	turquoise
908.53516	turquoise
805.59466	turquoise
684.60448	turquoise
842.72416	turquoise
506.23582	turquoise
664.56765	turquoise
624.35088	turquoise
544.34758	turquoise
778.50232	turquoise
850.68562	turquoise
918.75542	turquoise
644.39007	turquoise
843.72758	turquoise
848.61694	turquoise
810.51951	turquoise
848.683	turquoise
1244.22066	turquoise
389.30508	turquoise
536.37095	turquoise
390.30845	turquoise
564.43884	turquoise
904.50142	turquoise
347.19586	turquoise
729.52648	turquoise
646.40049	turquoise
590.38154	turquoise
801.67538	turquoise
1541.12736	turquoise
718.53867	turquoise
817.71179	turquoise
571.35873	turquoise
290.13493	turquoise
827.70167	turquoise
774.56512	turquoise
568.56636	turquoise
545.76781	turquoise
569.56979	turquoise
535.29109	turquoise
689.54673	turquoise
632.63422	turquoise
415.27282	turquoise
622.39526	turquoise
666.56728	turquoise
933.7798	turquoise
397.38281	turquoise
807.61085	turquoise
348.19926	turquoise
776.55283	turquoise
826.63224	turquoise
486.39419	turquoise
704.52307	turquoise
629.36644	turquoise
806.45892	turquoise
786.57657	turquoise
735.56352	turquoise
239.22509	turquoise
617.60624	turquoise
806.64844	turquoise
616.6029	turquoise
755.54218	turquoise
519.32733	turquoise
625.41426	turquoise
803.54245	turquoise
834.58074	turquoise
846.68728	turquoise
882.51915	turquoise
339.1628	turquoise
744.60795	turquoise
806.60656	turquoise
624.41087	turquoise
626.27674	turquoise
544.26693	turquoise
635.61698	turquoise
564.30607	turquoise
908.79258	turquoise
796.63243	turquoise
298.09711	turquoise
634.61354	turquoise
850.66902	turquoise
706.55777	turquoise
542.32418	turquoise
829.72896	turquoise
827.63561	turquoise
702.56292	turquoise
598.59233	turquoise
881.51574	turquoise
636.62014	turquoise
265.11194	turquoise
1169.66965	turquoise
551.31246	turquoise
876.56046	turquoise
745.49071	yellow
531.33557	yellow
778.7663	yellow
549.48768	yellow
743.48396	yellow
631.56632	yellow
836.53729	yellow
1679.50721	yellow
830.71959	yellow
566.32404	yellow
536.38632	yellow
806.72429	yellow
797.66375	yellow
632.56979	yellow
1655.41962	yellow
711.54171	yellow
839.71102	yellow
655.56644	yellow
831.72319	yellow
946.88066	yellow
524.40735	yellow
1659.45039	yellow
551.49432	yellow
517.34991	yellow
594.30797	yellow
712.54506	yellow
296.33138	yellow
918.84941	yellow
268.30011	yellow
804.52649	yellow
832.74823	yellow
1589.13593	yellow
533.28477	yellow
538.40195	yellow
572.4004	yellow
834.62261	yellow
492.34487	yellow
475.28181	yellow
505.23246	yellow
877.67328	yellow
747.51781	yellow
816.48764	yellow
518.35797	yellow
922.65413	yellow
635.65339	yellow
691.56637	yellow
1684.4626	yellow
690.56296	yellow
757.53854	yellow
799.67928	yellow
801.68608	yellow
932.85575	yellow
527.23558	yellow
793.5025	yellow
608.63414	yellow
609.63762	yellow
631.55718	yellow
1017.93721	yellow
311.25822	yellow
873.48039	yellow
744.4874	yellow
511.35866	yellow
286.3107	yellow
721.50204	yellow
831.74421	yellow
839.65333	yellow
1410.11028	yellow
896.77686	yellow
474.25909	yellow
784.64574	yellow
785.73647	yellow
936.80801	yellow
473.26387	yellow
825.68616	yellow
287.31405	yellow
532.33723	yellow
768.55447	yellow
533.34058	yellow
657.56123	yellow
852.71376	yellow
649.51933	yellow
812.68878	yellow
792.672	yellow
968.8651	yellow
1628.40085	yellow
792.70837	yellow
852.78369	yellow
453.28054	yellow
521.45633	yellow
274.27446	yellow
590.52235	yellow
650.53834	yellow
452.27722	yellow
851.54003	yellow
502.29048	yellow
597.50344	yellow
441.23773	yellow
795.72748	yellow
547.47205	yellow
772.65133	yellow
649.53494	yellow
563.50346	yellow
796.73076	yellow
910.645	yellow
914.81802	yellow
724.54517	yellow
302.30563	yellow
827.71056	yellow
799.67054	yellow
741.46841	yellow
764.75777	yellow
303.30886	yellow
424.34222	yellow
805.52944	yellow
822.7464	yellow
811.68528	yellow
230.24807	yellow
771.64809	yellow
815.48425	yellow
528.30817	yellow
631.62001	yellow
834.75549	yellow
997.55782	yellow
340.29279	yellow
496.3761	yellow
519.36127	yellow
598.50682	yellow
346.25926	yellow
503.2938	yellow
810.68234	yellow
840.56544	yellow
510.35542	yellow
800.68282	yellow
948.8875	yellow
511.3029	yellow
522.45962	yellow
926.76589	yellow
308.29495	yellow
737.51214	yellow
409.33129	yellow
596.48295	yellow
447.19894	yellow
832.72622	yellow
786.50757	yellow
833.66746	yellow
290.26924	yellow
602.40659	yellow
648.51448	yellow
895.77329	yellow
865.49753	yellow
785.51226	yellow
801.52417	yellow
729.52384	yellow
937.81151	yellow
706.53833	yellow
794.67862	yellow
481.3118	yellow
309.29828	yellow
1079.94658	yellow
832.66398	yellow
1563.12041	yellow
976.64548	yellow
824.76194	yellow
773.66365	yellow
901.52693	yellow
608.46512	yellow
386.27713	yellow
723.54176	yellow
728.52043	yellow
609.46853	yellow
793.67538	yellow
524.47532	yellow
90.05486	yellow
1506.14808	yellow
834.67075	yellow
504.29673	yellow
528.30598	yellow
1680.43146	yellow
850.53664	yellow
755.52285	yellow
534.34354	yellow
600.40009	yellow
371.16281	yellow
577.51901	yellow
591.53479	yellow
879.74451	yellow
766.69276	yellow
466.22989	yellow
1314.20306	yellow
890.81774	yellow
601.4035	yellow
822.59117	yellow
787.51081	yellow
462.29806	yellow
863.69203	yellow
708.54512	yellow
1252.12056	yellow
955.76463	yellow
490.42546	yellow
707.54187	yellow
546.35493	yellow
767.69617	yellow
963.76102	yellow
703.58552	yellow
432.21548	yellow
439.15021	yellow
935.79589	yellow
335.16698	yellow
709.59269	yellow
531.36123	yellow
1003.5749	yellow
800.52078	yellow
471.28455	yellow
656.54067	yellow
891.82126	yellow
937.40302	yellow
903.52616	yellow
981.59284	yellow
370.27749	yellow
857.58657	yellow
1001.65795	yellow
960.61423	yellow
837.69542	yellow
859.77581	yellow
836.77138	yellow
539.38997	yellow
865.80593	yellow
497.37949	yellow
829.70712	yellow
613.51916	yellow
410.23362	yellow
997.62426	yellow
1023.63997	yellow
826.69822	yellow
748.52166	yellow
590.5225	yellow
767.56348	yellow
894.53452	yellow
656.5954	yellow
567.81073	yellow
316.23063	yellow
1018.69246	yellow
1169.41588	yellow
1017.68898	yellow
867.74211	yellow
1438.91307	yellow
384.20746	yellow
530.35792	yellow
865.79648	yellow
862.78658	yellow
523.47192	yellow
538.38662	yellow
975.64209	yellow
786.68273	yellow
970.88077	yellow
838.77836	yellow
437.14447	yellow
858.63795	yellow
719.542	yellow
733.94105	yellow
802.62339	yellow
1263.11929	yellow
864.8025	yellow
283.1254	yellow
465.20948	yellow
652.54575	yellow
961.61733	yellow
829.7161	yellow
254.01925	yellow
794.72402	yellow
509.37932	yellow
528.82212	yellow
838.55974	yellow
830.70883	yellow
608.46501	yellow
1540.12378	yellow
959.61064	yellow
805.01222	yellow
463.30143	yellow
722.59697	yellow
592.4701	yellow
1014.9436	yellow
508.33454	yellow
483.35911	yellow
602.27632	yellow
797.5311	yellow
466.29282	yellow
823.67906	yellow
570.2183	red
538.28076	red
412.30582	red
493.04346	red
541.27997	red
480.27772	red
169.10136	red
607.50863	red
544.26781	red
153.07017	red
540.27782	red
429.37272	red
342.25099	red
540.27703	red
115.05441	red
453.2586	red
503.26314	red
464.28285	red
536.26517	red
429.26113	red
150.04663	red
431.27666	red
426.32147	red
227.14331	red
484.24916	red
179.08578	red
502.25972	red
524.24234	red
128.06212	red
178.07795	red
520.27022	red
373.27379	red
176.06228	red
516.29893	red
465.26648	red
481.28115	red
396.25906	red
522.2665	red
498.28836	red
480.27778	red
152.06232	red
428.32809	red
395.25572	red
522.28584	red
518.25468	red
359.25815	red
355.26331	red
517.30231	red
319.24216	red
499.29179	red
1071.60435	red
337.25277	red
539.28401	red
141.07003	red
516.29891	red
165.07001	red
338.25613	red
463.27075	red
506.09355	red
517.30226	red
640.44219	red
1070.60092	red
535.32163	red
518.29515	red
320.24551	red
209.13273	red
163.05429	red
500.28435	red
534.32886	red
591.31783	red
588.37444	red
295.20585	red
812.54335	red
536.32473	red
500.30402	red
544.04945	red
504.27539	red
1092.58272	red
533.32553	red
496.27274	red
593.33337	red
462.26729	red
544.2857	red
645.39754	red
ANNOTATED METABOLITES
RED	TURQUOISE	YELLOW
(1S)-1-hydroxy-23-oxo-24,25,26,27-tetranorcalciol; (1S,3R,5Z,7E)-1,3-dihydroxy-24-nor-9,10-secochola-5,7,10(19)-trien-23-al [Vitamin D3 and derivatives [ST0302]] ([M+H]+)	(6R)-vitamin D3 6,19-(4-phenyl-1,2,4-triazoline-3,5-dione) adduct / (6R)-cholecalciferol 6,19-(4-phenyl-1,2,4-triazoline-3,5-dione) adduct; (7E)-(3S,6R)-9,10-seco-5,7,10(19)-cholestatrien-3-ol 6,19-(4-phenyl-1,2,4-triazoline-3,5-dione) adduct [Vitamin D3 and derivatives [ST0302]] ([M+H]+)	1-(8-[5]-ladderane-octanoyl)-2-(8-[3]-ladderane-octanyl)-sn-glycerol [1-acyl,2-alkylglycerols [GL0207]] ([M+H]+)
(20S)-3beta-Hydroxychola-5,16-dien-24-oic Acid [C24 bile acids, alcohols, and derivatives [ST0401]] ([M+H]+)	1-(14-methyl-pentadecanoyl)-2-(8-[3]-ladderane-octanyl)-sn-glycerol [1-acyl,2-alkylglycerols [GL0207]] ([M+H]+)	1-eicosanoyl-2-docosanoyl-sn-glycero-3-phosphosulfocholine [Other Glycerophospholipids [GP00]] ([M+H]+)
1-(6-[5]-ladderane-hexanyl)-2-(8-[3]-ladderane-octanyl)-sn-glycerol [Dialkylglycerols [GL0203]] ([M+H]+)	1-Hexadecanoyl-2-(9Z-octadecenoyl)-sn-glycero-3-phosphocholine ([M+Na]+)	26,27,24-tetradehydrovitamin D3
25-Hydroxy-6,19-dihydro-6,19-ethanovitamin D3; (5Z,7E)-(3S)-6,19-ethano-9,10-seco-5(10),7-cholestadiene-3,25-diol [Vitamin D3 and derivatives [ST0302]] ([M+H]+)	1-Hexadecanoyl-2-(9Z-octadecenoyl)-sn-glycero-3-phosphonocholine ([M+H]+)	9-hexacosadienoic acid
3-Hydroxyhexadecadienoylcarnitine [cation] ([M+H]+)	1-O-[(6'-O-tetradecanoyl)-a-D-glucopyranosyl]-(2-tetradecanoyloxy)-eicosan-1-ol [Fatty acyl glycosides of mono- and disaccharides [FA1301]] ([M+Na]+)	Arachidonoyl dopamine
3alpha,7alpha-Dihydroxy-12-oxo-5beta-cholanate ([M+Na]+); C24 Bile Acid	1-Palmitoyl-2-(5-hydroxy-8-oxo-6-octenedioyl)-sn-glycero-3-phosphatidylcholine ([M+H]+)	Arachidonoyl dopamine
5beta-Chola-3,8(14),11-trien-24-oic Acid [C24 bile acids, alcohols, and derivatives [ST0401]] ([M+H]+)	1alpha-hydroxy-18-[m-(1-hydroxy-1-ethylpropyl)-benzyloxy]-23,24,25,26,27-pentanorvitamin D3 / 1alpha-hydroxy-18-[m-(1-hydroxy-1-ethylpropyl)-benzyloxy]-23,24,25,26,27-pentanorcholecalciferol; (5Z,7E)-(1S,3R)-18-[m-(1-hydroxy-1-ethylpropyl)-benzyloxy]-23,24-dinor-9,10-seco-5,7,10(19)-cholatriene-1,3-diol [Vitamin D3 and derivatives [ST0302]] ([M+H]+)	Callytriol C
Bile salt; C24 Bile acid ([M+Na]+)	1alpha-hydroxy-2beta-(2-hydroxyethoxy)vitamin D3 / 1alpha-hydroxy-2beta-(2-hydroxyethoxy)cholecalciferol; (5Z,7E)-(1R,2R,3R)-2-(2-hydroxyethoxy)-9,10-seco-5,7,10(19)-cholestatriene-1,3-diol [Vitamin D3 and derivatives [ST0302]] ([M+Na]+)	Cer(d18:2/23:0); N-(tricosanoyl)-4E,14Z-sphingadienine [N-acylsphingosines (ceramides) [SP0201]] ([M+Na]+)
Bufadienolide ([M+H]+)	1alpha,25-dihydroxy-26,27-dinorvitamin D3 / 1alpha,25-dihydroxy-26,27-dinorcholecalciferol; (5Z,7E)-(1S,3R)-26,27-dinor-9,10-seco-5,7,10(19)-cholestatriene-1,3,25-triol [Vitamin D3 and derivatives [ST0302]] ([M+H]+)	CPA(18:1(11Z)/0:0)
C13 isotope of cholacalcioic acid / 25,26,27-trinorvitamin D3 24-carboxylic acid / 25,26,27-trinorcholecalciferol 24-carboxylic acid; (5Z,7E)-(3S)-3-hydroxy-9,10-seco-5,7,10(19)-cholatrien-24-oic acid [Vitamin D3 and derivatives [ST0302]] ([M+Na]+)	1alpha,25-dihydroxy-2beta-(2-hydroxyethoxy)vitamin D3 / 1alpha,25-dihydroxy-2beta-(2-hydroxyethoxy)cholecalciferol; (5Z,7E)-(1R,2R,3R)-2-(2-hydroxyethoxy)-9,10-seco-5,7,10(19)-cholestatriene-1,3,25-triol [Vitamin D3 and derivatives [ST0302]] ([M+H]+)	Diacylglycerophosphoglycerols (PG)
C13 isotope of Taurocholate;Taurocholic acid;Cholyltaurine ([M+H]+)	2-Octaprenyl-3-methyl-5-hydroxy-6-methoxy-1,4-benzoquinone ([M+H]+)	Diacylglycerophosphoglycerols (PG)
C13 isotope of Taurocholate;Taurocholic acid;Cholyltaurine ([M+H]+)	2-Phenylbutyric acid; 2-phenylbutanoic acid [carboxylic acid] ([M+H]+)	Diacylglycerophosphoglycerols (PG)
C13 isotope of Taurocholate;Taurocholic acid;Cholyltaurine ([M+Na]+)	2,3-Dihydroxy-p-cumate ([M+H]+)	Diacylglycerophosphoglycerols (PG)
cholacalcioic acid / 25,26,27-trinorvitamin D3 24-carboxylic acid / 25,26,27-trinorcholecalciferol 24-carboxylic acid; (5Z,7E)-(3S)-3-hydroxy-9,10-seco-5,7,10(19)-cholatrien-24-oic acid [Vitamin D3 and derivatives [ST0302]] ([M+Na]+)	27-Nor-5b-cholestane-3a,7a,12a,24,25-pentol; (3R,5S,7R,8R,9S,10S,12S,13R,14S,17S)-17-[(2R)-5,6-dihydroxyheptan-2-yl]-10, [secondary alcohol] ([M+H]+)	Diacylglycerophosphoglycerols (PG)
I-Urobilin ([M+H]+)	3-Demethylubiquinone-9 ([M+H]+)	Diacylglycerophosphoglycerols (PG)
Panamine ([M+Na]+)	3-Hexaprenyl-4-hydroxy-5-methoxybenzoate ([M+H]+)	Diacylglycerophosphoglycerols (PG)
PS(18:0/18:1(9Z)) (see KEGG C02737); 1-octadecanoyl-2-(9Z-octadecenoyl)-sn-glycero-3-phosphoserine [primary amine] ([M+Na]+)	4alpha-hydroxymethyl-4beta-methyl-5alpha-cholesta-8-en-3beta-ol; (3S,4R,10S,13R)-4-(hydroxymethyl)-4,10,13-trimethyl-17-(6-methylheptan-2-yl)-1,2,3,5,6,7,11,12,14,15,16,17-dodecahydrocyclopenta[a]phenanthren-3-ol [primary alcohol] ([M+H]+)	Diacylglycerophosphoglycerols (PG)
PS(20:5(5Z,8Z,11Z,14Z,17Z)/0:0); 1-(5Z,8Z,11Z,14Z,17Z-eicosapentaenoyl)-glycero-3-phosphoserine [Monoacylglycerophosphoserines [GP0305]] ([M+H]+)	5'-Methylthioadenosine (see KEGG C00170); 2-(6-aminopurin-9-yl)-5-(methylsulfanylmethyl)oxolane-3,4-diol [secondary alcohol] ([M+H]+)	Diacylglycerophosphoglycerols (PG)
R replaced by H in Hexadecanoyl-[acp];Hexadecanoyl-[acyl-carrier protein] ([M+Na]+)	C13 isotope of (6R)-vitamin D3 6,19-(4-phenyl-1,2,4-triazoline-3,5-dione) adduct / (6R)-cholecalciferol 6,19-(4-phenyl-1,2,4-triazoline-3,5-dione) adduct; (7E)-(3S,6R)-9,10-seco-5,7,10(19)-cholestatrien-3-ol 6,19-(4-phenyl-1,2,4-triazoline-3,5-dione) adduct [Vitamin D3 and derivatives [ST0302]] ([M+H]+)	Diacylglycerophosphoglycerols (PG)
S34 isotope of Taurocholate;Taurocholic acid;Cholyltaurine ([M+H]+)	C13 isotope of 1alpha,25-dihydroxy-26,27-dinorvitamin D3 / 1alpha,25-dihydroxy-26,27-dinorcholecalciferol; (5Z,7E)-(1S,3R)-26,27-dinor-9,10-seco-5,7,10(19)-cholestatriene-1,3,25-triol [Vitamin D3 and derivatives [ST0302]] ([M+H]+)	Diacylglycerophosphoglycerols (PG)
S34 isotope of Taurocholate;Taurocholic acid;Cholyltaurine ([M+Na]+)	C13 isotope of 2-Octaprenyl-3-methyl-5-hydroxy-6-methoxy-1,4-benzoquinone ([M+H]+)	Diacylglycerophosphoglycerols (PG)
Sulfolithocholylglycine (see KEGG C11301); 2-[[(4R)-4-[(3R,5R,8R,9S,10S,13R,14S,17R)-10,13-dimethyl-3-sulfooxy-2,3,4,5,6,7,8,9,11,12,14,15,16,17-tetradecahydro-1H-cyclopenta[a]phenanthren-17-yl]pentanoyl]amino]acetic acid [carboxylic acid] ([M+Na]+)	C13 isotope of 3-Demethylubiquinone-9 ([M+H]+)	Diacylglycerophosphoglycerols (PG)
Taurocholate;Taurocholic acid;Cholyltaurine ([M+H]+)	C13 isotope of 4alpha-hydroxymethyl-4beta-methyl-5alpha-cholesta-8-en-3beta-ol; (3S,4R,10S,13R)-4-(hydroxymethyl)-4,10,13-trimethyl-17-(6-methylheptan-2-yl)-1,2,3,5,6,7,11,12,14,15,16,17-dodecahydrocyclopenta[a]phenanthren-3-ol [primary alcohol] ([M+H]+)	Diacylglycerophosphoglycerols (PG)
Taurocholate;Taurocholic acid;Cholyltaurine ([M+H]+)	C13 isotope of Cer(d16:1/23:0); N-(tricosanoyl)-hexadecasphing-4-enine [N-acylsphingosines (ceramides) [SP0201]] ([M+H]+)	Galactosylceramide (d18:1/24:1(15Z))
Taurocholate;Taurocholic acid;Cholyltaurine ([M+Na]+)	C13 isotope of Cer(d18:0/18:0) [primary alcohol] ([M+H]+)	Galactosylceramide (d18:1/24:1(15Z))
Taurodeoxycholate ([M+H]+)	C13 isotope of Cer(d18:1/23:0); N-[(1S,2R,3E)-2-hydroxy-1-(hydroxymethyl)-3-heptadecenyl]-tricosanamide [primary alcohol] ([M+H]+)	GlcCer(d18:0/22:0)
Taurodeoxycholate ([M+Na]+)	C13 isotope of Cer(d18:1/23:0); N-[(1S,2R,3E)-2-hydroxy-1-(hydroxymethyl)-3-heptadecenyl]-tricosanamide [primary alcohol] ([M+Na]+)	Glucosylceramide (d18:1/24:1(15Z))
trans-1,2-Diphenylcyclobutane ([M+H]+)	C13 isotope of Cer(d18:2/23:0); N-(tricosanoyl)-4E,14Z-sphingadienine [N-acylsphingosines (ceramides) [SP0201]] ([M+H]+)	Glucosylceramide (d18:1/24:1(15Z))
	C13 isotope of Ceramide (d18:1/24:1(15Z)) (see KEGG C00195); (Z)-N-((2S,3R,E)-1,3-dihydroxyoctadec-4-en-2-yl)tetracos-15-enamide [primary alcohol] ([M+Na]+)	glycero-3-phosphocholine (PC)
	C13 isotope of Ceramide (d18:1/25:0) (see KEGG C00195); N-((2S,3R,E)-1,3-dihydroxyoctadec-4-en-2-yl)pentacosanamide [primary alcohol] ([M+H]+)	glycero-3-phosphocholine (PC)
	C13 isotope of Ceramide (d18:1/26:0) (see KEGG C00195); N-((2S,3R,E)-1,3-dihydroxyoctadec-4-en-2-yl)hexacosanamide [primary alcohol] ([M+H]+)	glycero-3-phosphocholine (PC)
	C13 isotope of Cholesteryl 11-hydroperoxy-eicosatetraenoate; cholest-5-en-3beta-yl (15S-hydroperoxy-5Z,8Z,12E,14Z-eicosatetraenoate) [Cholesteryl esters [ST0102]] ([M+H]+)	glycero-3-phosphocholine (PC)
	C13 isotope of Cholesteryl 11-hydroperoxy-eicosatetraenoate; cholest-5-en-3beta-yl (15S-hydroperoxy-5Z,8Z,12E,14Z-eicosatetraenoate) [Cholesteryl esters [ST0102]] ([M+H]+)	glycero-3-phosphocholine (PC)
	C13 isotope of DG(22:2(13Z,16Z)/22:6(4Z,7Z,10Z,13Z,16Z,19Z)/0:0); 1-(13Z,16Z-docosadienoyl)-2-(4Z,7Z,10Z,13Z,16Z,19Z-docosahexaenoyl)-sn-glycerol [primary alcohol] ([M+H]+)	glycero-3-phosphocholine (PC)
	C13 isotope of LysoPE(0:0/22:1(13Z)); 1-hydroxy-2-(13Z-docosenoyl)-sn-glycero-3-phosphoethanolamine [primary alcohol] ([M+H]+)	glycero-3-phosphocholine (PC)
	C13 isotope of Octadecanamide;Stearamide;Stearic acid amide ([M+H]+)	glycero-3-phosphocholine (PC)
	C13 isotope of PC(14:0/18:1(11Z)) (see KEGG C00157); 1-tetradecanoyl-2-(11Z-octadecenoyl)-sn-glycero-3-phosphocholine [cation] ([M+Na]+)	glycero-3-phosphocholine (PC)
	C13 isotope of PC(14:0/18:2(9Z,12Z)) (see KEGG C00157); 1-tetradecanoyl-2-(9Z,12Z-octadecadienoyl)-sn-glycero-3-phosphocholine [cation] ([M+Na]+)	glycero-3-phosphocholine (PC)
	C13 isotope of PC(14:0/18:3(6Z,9Z,12Z)) (see KEGG C00157); 1-tetradecanoyl-2-(6Z,9Z,12Z-octadecatrienoyl)-sn-glycero-3-phosphocholine [cation] ([M+H]+)	glycero-3-phosphocholine (PC)
	C13 isotope of PC(14:0/18:3(6Z,9Z,12Z)) (see KEGG C00157); 1-tetradecanoyl-2-(6Z,9Z,12Z-octadecatrienoyl)-sn-glycero-3-phosphocholine [cation] ([M+H]+)	glycero-3-phosphocholine (PC)
	C13 isotope of PC(14:0/20:4(5Z,8Z,11Z,14Z)) (see KEGG C00157); 1-tetradecanoyl-2-(5Z,8Z,11Z,14Z-eicosatetraenoyl)-sn-glycero-3-phosphocholine [cation] ([M+H]+)	glycero-3-phosphocholine (PC)
	C13 isotope of PC(14:0/20:4(5Z,8Z,11Z,14Z)) (see KEGG C00157); 1-tetradecanoyl-2-(5Z,8Z,11Z,14Z-eicosatetraenoyl)-sn-glycero-3-phosphocholine [cation] ([M+H]+)	glycero-3-phosphoethanolamine (PE)
	C13 isotope of PC(14:0/20:4(5Z,8Z,11Z,14Z)) (see KEGG C00157); 1-tetradecanoyl-2-(5Z,8Z,11Z,14Z-eicosatetraenoyl)-sn-glycero-3-phosphocholine [cation] ([M+Na]+)	glycero-3-phosphoethanolamine (PE)
	C13 isotope of PC(15:0/18:2(9Z,12Z)) (see KEGG C00157); 1-pentadecanoyl-2-(9Z,12Z-octadecadienoyl)-sn-glycero-3-phosphocholine [cation] ([M+Na]+)	glycero-3-phosphoethanolamine (PE)
	C13 isotope of PC(15:0/20:0) (see KEGG C00157); 1-pentadecanoyl-2-eicosanoyl-sn-glycero-3-phosphocholine [cation] ([M+H]+)	glycero-3-phosphoethanolamine (PE)
	C13 isotope of PC(15:0/22:4(7Z,10Z,13Z,16Z)) (see KEGG C00157); 1-pentadecanoyl-2-(7Z,10Z,13Z,16Z-docosatetraenoyl)-sn-glycero-3-phosphocholine [cation] ([M+H]+)	glycero-3-phosphoethanolamine (PE)
	C13 isotope of PC(16:0/24:1(15Z)) (see KEGG C00157); 1-hexadecanoyl-2-(15Z-tetracosanoyl)-sn-glycero-3-phosphocholine [cation] ([M+H]+)	glycero-3-phosphoserine (PS)
	C13 isotope of PC(16:1(9Z)/24:1(15Z)) (see KEGG C00157); 1-(9Z-hexadecenoyl)-2-(15Z-tetracosanoyl)-sn-glycero-3-phosphocholine [cation] ([M+H]+)	glycero-3-phosphoserine (PS)
	C13 isotope of PC(18:0/22:5(4Z,7Z,10Z,13Z,16Z)) (see KEGG C00157); 1-octadecanoyl-2-(4Z,7Z,10Z,13Z,16Z-docosapentaenoyl)-sn-glycero-3-phosphocholine [cation] ([M+H]+)	glycero-3-phosphoserine (PS)
	C13 isotope of PC(20:0/22:6(4Z,7Z,10Z,13Z,16Z,19Z)) (see KEGG C00157); 1-eicosanoyl-2-(4Z,7Z,10Z,13Z,16Z,19Z-docosahexaenoyl)-sn-glycero-3-phosphocholine [cation] ([M+H]+)	Hexadecasphinganine
	C13 isotope of PC(20:5(5Z,8Z,11Z,14Z,17Z)/22:6(4Z,7Z,10Z,13Z,16Z,19Z)) (see KEGG C00157); 1-(5Z,8Z,11Z,14Z,17Z-eicosapentaenoyl)-2-(4Z,7Z,10Z,13Z,16Z,19Z-docosahexaenoyl)-sn-glycero-3-phosphocholine [cation] ([M+H]+)	L-Alanine
	C13 isotope of PC(O-14:0/O-1:0); 1-tetradecyl-2-methyl-sn-glycero-3-phosphocholine [Dialkylglycerophosphocholines [GP0104]] ([M+H]+)	Linoelaidyl carnitine
	C13 isotope of PC(O-14:0/O-1:0); 1-tetradecyl-2-methyl-sn-glycero-3-phosphocholine [Dialkylglycerophosphocholines [GP0104]] ([M+Na]+)	LysoPC(17:0)
	C13 isotope of PC(O-18:0/O-2:0); 1-octadecyl-2-ethyl-sn-glycero-3-phosphocholine [Dialkylglycerophosphocholines [GP0104]] ([M+H]+)	LysoPC(20:3(5Z,8Z,11Z))
	C13 isotope of PE(14:1(9Z)/24:1(15Z)) (see KEGG C00350); 1-(9Z-tetradecenoyl)-2-(15Z-tetracosanoyl)-sn-glycero-3-phosphoethanolamine [primary amine] ([M+H]+)	LysoPC(22:1(13Z))
	C13 isotope of PE(16:1(9Z)/24:1(15Z)) (see KEGG C00350); 1-(9Z-hexadecenoyl)-2-(15Z-tetracosanoyl)-sn-glycero-3-phosphoethanolamine [primary amine] ([M+H]+)	LysoPC(22:1(13Z))
	C13 isotope of PE(18:2(9Z,12Z)/24:1(15Z)) (see KEGG C00350); 1-(9Z,12Z-octadecadienoyl)-2-(15Z-tetracosanoyl)-sn-glycero-3-phosphoethanolamine [primary amine] ([M+H]+)	LysoPC(24:0)
	C13 isotope of PE(18:3(6Z,9Z,12Z)/24:1(15Z)) (see KEGG C00350); 1-(6Z,9Z,12Z-octadecatrienoyl)-2-(15Z-tetracosanoyl)-sn-glycero-3-phosphoethanolamine [primary amine] ([M+H]+)	LysoPC(24:0)
	C13 isotope of PE(20:0/22:6(4Z,7Z,10Z,13Z,16Z,19Z)) (see KEGG C00350); 1-eicosanoyl-2-(4Z,7Z,10Z,13Z,16Z,19Z-docosahexaenoyl)-sn-glycero-3-phosphoethanolamine [primary amine] ([M+H]+)	LysoPC(24:0)
	C13 isotope of PE(20:5(5Z,8Z,11Z,14Z,17Z)/24:1(15Z)) (see KEGG C00350); 1-(5Z,8Z,11Z,14Z,17Z-eicosapentaenoyl)-2-(15Z-tetracosanoyl)-sn-glycero-3-phosphoethanolamine [primary amine] ([M+H]+)	LysoPC(P-18:0)
	C13 isotope of PI(16:0/16:1(9Z)) (see KEGG C00626); 1-hexadecanoyl-2-(9Z-hexadecenoyl)-sn-glycero-3-phosphoinositol [secondary alcohol] ([M+H]+)	LysoPC(P-18:0)
	C13 isotope of PI(16:0/20:4(5Z,8Z,11Z,14Z)) (see KEGG C00626); 1-hexadecanoyl-2-(5Z,8Z,11Z,14Z-eicosatetraenoyl)-sn-glycero-3-phosphoinositol [secondary alcohol] ([M+Na]+)	LysoPE(0:0/16:1(9Z))
	C13 isotope of PI(18:2(9Z,12Z)/20:5(5Z,8Z,11Z,14Z,17Z)); 1-(9Z,12Z-octadecadienoyl)-2-(5Z,8Z,11Z,14Z,17Z-eicosapentaenoyl)-glycero-3-phospho-(1'-myo-inositol) [Diacylglycerophosphoinositols [GP0601]] ([M+Na]+)	LysoPE(0:0/18:1(11Z))
	C13 isotope of PS(16:0/18:0); 1-hexadecanoyl-2-octadecanoyl-sn-glycero-3-phosphoserine [primary amine] ([M+H]+)	LysoPE(0:0/18:1(11Z))
	C13 isotope of PS(16:0/22:1(11Z)); 1-hexadecanoyl-2-(11Z-docosenoyl)-glycero-3-phosphoserine [Diacylglycerophosphoserines [GP0301]] ([M+H]+)	LysoPE(0:0/20:0)
	C13 isotope of PS(16:0/22:6(4Z,7Z,10Z,13Z,16Z,19Z)); 1-hexadecanoyl-2-(4Z,7Z,10Z,13Z,16Z,19Z-docosahexaenoyl)-sn-glycero-3-phosphoserine [primary amine] ([M+H]+)	LysoPE(0:0/20:2(11Z,14Z))
	C13 isotope of PS(O-16:0/20:2(11Z,14Z)); 1-hexadecyl-2-(11Z,14Z-eicosadienoyl)-glycero-3-phosphoserine [1-alkyl,2-acylglycerophosphoserines [GP0302]] ([M+H]+)	LysoPE(16:1(9Z)/0:0)
	C13 isotope of PS(O-16:0/21:0); 1-hexadecyl-2-heneicosanoyl-glycero-3-phosphoserine [1-alkyl,2-acylglycerophosphoserines [GP0302]] ([M+H]+)	LysoPE(16:1(9Z)/0:0)
	C13 isotope of PS(P-16:0/13:0); 1-(1Z-hexadecenyl)-2-tridecanoyl-glycero-3-phosphoserine [1Z-alkenyl,2-acylglycerophosphoserines [GP0303]] ([M+Na]+)	LysoPE(22:0/0:0)
	C13 isotope of PS(P-16:0/14:1(9Z)); 1-(1Z-hexadecenyl)-2-(9Z-tetradecenoyl)-glycero-3-phosphoserine [1Z-alkenyl,2-acylglycerophosphoserines [GP0303]] ([M+Na]+)	LysoPE(22:0/0:0)
	C13 isotope of SM(d18:1/24:0) [cation] ([M+H]+)	LysoPE(22:5(4Z,7Z,10Z,13Z,16Z)/0:0)
	C13 isotope of TG(16:0/16:1(9Z)/20:4(5Z,8Z,11Z,14Z))[iso6] (see KEGG C00422); 1-hexadecanoyl-2-(9Z-hexadecenoyl)-3-(5Z,8Z,11Z,14Z-eicosatetraenoyl)-glycerol [carboxylic acid ester] ([M+H]+)	N-linoleoyl taurine
	C13 isotope of TG(16:0/20:4(5Z,8Z,11Z,14Z)/20:4(5Z,8Z,11Z,14Z))[iso3] (see KEGG C00422); 1-hexadecanoyl-2-(5Z,8Z,11Z,14Z-eicosatetraenoyl)-3-(5Z,8Z,11Z,14Z-eicosatetraenoyl)-glycerol [carboxylic acid ester] ([M+Na]+)	Norselic acid A
	C13 isotope of TG(16:1(9Z)/16:1(9Z)/20:4(5Z,8Z,11Z,14Z))[iso3] (see KEGG C00422); 1-(9Z-hexadecenoyl)-2-(9Z-hexadecenoyl)-3-(5Z,8Z,11Z,14Z-eicosatetraenoyl)-glycerol [carboxylic acid ester] ([M+Na]+)	PA(19:1(9Z)/0:0)
	C13 isotope of TG(16:1(9Z)/18:2(9Z,12Z)/20:4(5Z,8Z,11Z,14Z))[iso6] (see KEGG C00422); 1-(9Z-hexadecenoyl)-2-(9Z,12Z-octadecadienoyl)-3-(5Z,8Z,11Z,14Z-eicosatetraenoyl)-glycerol [carboxylic acid ester] ([M+Na]+)	PA(22:6(4Z, 7Z, 10Z, 13Z, 16Z, 19Z)/0:0
	C13 isotope of TG(16:1(9Z)/20:4(5Z,8Z,11Z,14Z)/20:4(5Z,8Z,11Z,14Z))[iso3] (see KEGG C00422); 1-(9Z-hexadecenoyl)-2-(5Z,8Z,11Z,14Z-eicosatetraenoyl)-3-(5Z,8Z,11Z,14Z-eicosatetraenoyl)-glycerol [carboxylic acid ester] ([M+Na]+)	PC(14:1(9Z)/0:0)
	C13 isotope of TG(18:2(9Z,12Z)/14:0/18:3(9Z,12Z,15Z))[iso6]; 1-(9Z,12Z-octadecadienoyl)-2-tetradecanoyl-3-(9Z,12Z,15Z-octadeatrienoyl)-glycerol [carboxylic acid ester] ([M+Na]+)	PG(18:1(9Z)/0:0)
	C13 isotope of TG(18:2(9Z,12Z)/18:3(9Z,12Z,15Z)/22:6(4Z,7Z,10Z,13Z,16Z,19Z))[iso6]; 1-(9Z,12Z-octadecadienoyl)-2-(9Z,12Z,15Z-octadecatrienoyl)-3-(4Z,7Z,10Z,13Z,16Z,19Z-docosahexaenoyl)-sn-glycerol [Triacylglycerols [GL0301]] ([M+H]+)	PG(18:1(9Z)/0:0)
	C13 isotope of TG(18:2(9Z,12Z)/20:4(5Z,8Z,11Z,14Z)/20:4(5Z,8Z,11Z,14Z))[iso3] (see KEGG C00422); 1-(9Z,12Z-octadecadienoyl)-2-(5Z,8Z,11Z,14Z-eicosatetraenoyl)-3-(5Z,8Z,11Z,14Z-eicosatetraenoyl)-glycerol [carboxylic acid ester] ([M+Na]+)	PG(22…..Diacylglycerophosphoglycerols
	C13 isotope of TG(18:3(9Z,12Z,15Z)/18:2(9Z,12Z)/22:6(4Z,7Z,10Z,13Z,16Z,19Z))[iso6]; 1-(9Z,12Z,15Z-octadeatrienoyl)-2-(9Z,12Z-octadecadienoyl)-3-(4Z,7Z,10Z,13Z,16Z,19Z-docosahexaenoyl)-glycerol [carboxylic acid ester] ([M+Na]+)	SM(d18:1/23:0)
	C13 isotope of Tryptophanol (see KEGG C00955); 2-(1H-indol-3-yl)ethanol [primary alcohol] ([M+Na]+)	Sphinganine
	C13 isotope of Ubiquinone-10;Ubidecarenone ([M+Na]+)	Sphinganine
	C13 isotope of Ubiquinone-8;Coenzyme Q8 ([M+Na]+)	Sphingomyelin
	Cer(d16:1/23:0); N-(tricosanoyl)-hexadecasphing-4-enine [N-acylsphingosines (ceramides) [SP0201]] ([M+H]+)	Sphingomyelin
	Cer(d16:1/23:0); N-(tricosanoyl)-hexadecasphing-4-enine [N-acylsphingosines (ceramides) [SP0201]] ([M+Na]+)	Sphingomyelin
	Cer(d18:0/18:0) [primary alcohol] ([M+H]+)	Sphingomyelin
	Cer(d18:1/23:0); N-[(1S,2R,3E)-2-hydroxy-1-(hydroxymethyl)-3-heptadecenyl]-tricosanamide [primary alcohol] ([M+H]+)	Sphingomyelin
	Cer(d18:1/23:0); N-[(1S,2R,3E)-2-hydroxy-1-(hydroxymethyl)-3-heptadecenyl]-tricosanamide [primary alcohol] ([M+Na]+)	Sphingomyelin
	Cer(d18:2/23:0); N-(tricosanoyl)-4E,14Z-sphingadienine [N-acylsphingosines (ceramides) [SP0201]] ([M+H]+)	TG(16:0/14:0/16:1(9Z))[iso6]
	Ceramide (d18:1/24:0) (see KEGG C00195); N-((2S,3R,E)-1,3-dihydroxyoctadec-4-en-2-yl)tetracosanamide [primary alcohol] ([M+H]+)	TG(16:0/14:0/16:1(9Z))[iso6]
	Ceramide (d18:1/24:1(15Z)) (see KEGG C00195); (Z)-N-((2S,3R,E)-1,3-dihydroxyoctadec-4-en-2-yl)tetracos-15-enamide [primary alcohol] ([M+Na]+)	TG(16:1(9Z)/14:0/16:1(9Z))[iso3]
	Ceramide (d18:1/25:0) (see KEGG C00195); N-((2S,3R,E)-1,3-dihydroxyoctadec-4-en-2-yl)pentacosanamide [primary alcohol] ([M+H]+)	TG(18:3(9Z,12Z,15Z)/14:0/18:3(9Z,12Z,15Z))[iso3]
	Ceramide (d18:1/26:0) (see KEGG C00195); N-((2S,3R,E)-1,3-dihydroxyoctadec-4-en-2-yl)hexacosanamide [primary alcohol] ([M+H]+)	TG(18:3(9Z,12Z,15Z)/14:0/18:3(9Z,12Z,15Z))[iso3]
	Cholesteryl 11-hydroperoxy-eicosatetraenoate; cholest-5-en-3beta-yl (15S-hydroperoxy-5Z,8Z,12E,14Z-eicosatetraenoate) [Cholesteryl esters [ST0102]] ([M+H]+)	Triacylglycerol
	Cholesteryl 11-hydroperoxy-eicosatetraenoate; cholest-5-en-3beta-yl (15S-hydroperoxy-5Z,8Z,12E,14Z-eicosatetraenoate) [Cholesteryl esters [ST0102]] ([M+H]+)	Triacylglycerol
	cholesteryl beta-D-glucoside (see KEGG C03855); cholest-5-en-3beta-yl beta-D-glucopyranoside [Cholesterol and derivatives [ST0101]] ([M+Na]+)	Triacylglycerol
	Citrulline (see KEGG C00327); (2S)-2-amino-5-(carbamoylamino)pentanoic acid [primary amine] ([M+Na]+)	Triacylglycerol
	Coenzyme Q6 (see KEGG C00399) [Ubiquinones [PR0201]] ([M+H]+)	Triacylglycerol
	Coenzyme Q8 (see KEGG C00399) [Ubiquinones [PR0201]] ([M+Na]+)	Triacylglycerol
	D-Ribose ([M+Na]+)	Triacylglycerol
	DG(18:0/22:6(4Z,7Z,10Z,13Z,16Z,19Z)/0:0); 1-octadecanoyl-2-(4Z,7Z,10Z,13Z,16Z,19Z-docosahexaenoyl)-sn-glycerol [primary alcohol] ([M+Na]+)	Triacylglycerol
	DG(22:2(13Z,16Z)/22:6(4Z,7Z,10Z,13Z,16Z,19Z)/0:0); 1-(13Z,16Z-docosadienoyl)-2-(4Z,7Z,10Z,13Z,16Z,19Z-docosahexaenoyl)-sn-glycerol [primary alcohol] ([M+H]+)	Triacylglycerol
	GalNAcbeta1-4(NeuGcalpha2-3)Galbeta1-4Glcbeta-Cer(d18:1/20:0) [Gangliosides [SP0601]] ([M+H]+)	Triacylglycerol
	Glucosylceramide (d18:1/22:0) (see KEGG C01190); N-((2S,3R,E)-3-hydroxy-1-((2R,3R,4S,5S,6R)-3,4,5-trihydroxy-6-(hydroxymethyl)tetrahydro-2H-pyran-2-yloxy)octadec-4-en-2-yl)docosanamide [acetal] ([M+Na]+)	Triacylglycerol
	Hexadecasphinganine ([M+Na]+)	Ubiquinone-10
	Indole-3-ethanol;Tryptophol ([M+Na]+)
	LacCer(d18:0/26:0); N-(hexacosanoyl)-1-&#946;-lactosyl-sphinganine [Simple Glc series [SP0501]] ([M+H]+)
	Lactosylceramide (d18:1/12:0) (see KEGG C01290); N-[(E)-1-[(2R,3R,4R,5R,6R)-3,4-dihydroxy-6-(hydroxymethyl)-5-[(3R,4S,5R,6R)-3,4,5-trihydroxy-6-(hydroxymethyl)oxan-2-yl]oxy-oxan-2-yl]oxy-3-hydroxy-octadec-4-en-2-yl]octadecanamide [acetal] ([M+H]+)
	LPA(0:0/18:1(9Z)) (see KEGG C00416); 2-(9Z-octadecenoyl)-glycero-3-phosphate [primary alcohol] ([M+Na]+)
	LysoPC(18:3(6Z,9Z,12Z)) (see KEGG C04230); 1-(6Z,9Z,12Z-octadecatrienoyl)-glycero-3-phosphocholine [cation] ([M+Na]+)
	LysoPC(20:5(5Z,8Z,11Z,14Z,17Z)) (see KEGG C04230); 1-(5Z,8Z,11Z,14Z,17Z-eicosapentaenoyl)-glycero-3-phosphocholine [cation] ([M+H]+)
	LysoPC(20:5(5Z,8Z,11Z,14Z,17Z)) (see KEGG C04230); 1-(5Z,8Z,11Z,14Z,17Z-eicosapentaenoyl)-glycero-3-phosphocholine [cation] ([M+Na]+)
	LysoPE(0:0/20:3(11Z,14Z,17Z)) [primary alcohol] ([M+H]+)
	LysoPE(0:0/22:1(13Z)); 1-hydroxy-2-(13Z-docosenoyl)-sn-glycero-3-phosphoethanolamine [primary alcohol] ([M+H]+)
	N-Acetyl-leu-leu-leu-leu-tyr-amide;NAc-L4Y-amide ([M+Na]+)
	N-Lignoceroylsphingosine; N-[(1S,2R,3E)-2-hydroxy-1-(hydroxymethyl)-3-heptadecenyl]-Tetracosanamide [primary alcohol] ([M+H]+)
	N-Oleoyl dopamine ([M+Na]+)
	N15 isotope of Lactosylceramide (d18:1/12:0) (see KEGG C01290); N-[(E)-1-[(2R,3R,4R,5R,6R)-3,4-dihydroxy-6-(hydroxymethyl)-5-[(3R,4S,5R,6R)-3,4,5-trihydroxy-6-(hydroxymethyl)oxan-2-yl]oxy-oxan-2-yl]oxy-3-hydroxy-octadec-4-en-2-yl]octadecanamide [acetal] ([M+H]+)
	O18 isotope of PC(15:0/20:0) (see KEGG C00157); 1-pentadecanoyl-2-eicosanoyl-sn-glycero-3-phosphocholine [cation] ([M+H]+)
	O18 isotope of TG(17:2(9Z,12Z)/18:1(9Z)/18:1(9Z))[iso3]; 1-(9Z,12Z-heptadecadienoyl)-2,3-di-(9Z-octadecenoyl)-sn-glycerol [Triacylglycerols [GL0301]] ([M+Na]+)
	Octadecanamide;Stearamide;Stearic acid amide ([M+H]+)
	Ophthalmic acid; (2S)-2-amino-4-[[(2S)-2-aminobutanoyl]-(carboxymethyl)carbamoyl]butanoic acid [primary amine] ([M+H]+)
	PA(O-16:0/20:1(11Z)); 1-hexadecyl-2-(11Z-eicosenoyl)-glycero-3-phosphate [1-alkyl,2-acylglycerophosphates [GP1002]] ([M+H]+)
	PA(O-16:0/20:5(5Z,8Z,11Z,14Z,17Z)); 1-hexadecyl-2-(5Z,8Z,11Z,14Z,17Z-eicosapentaenoyl)-glycero-3-phosphate [1-alkyl,2-acylglycerophosphates [GP1002]] ([M+H]+)
	PC(14:0/16:1(9Z)) (see KEGG C00157); 1-tetradecanoyl-2-(9Z-hexadecenoyl)-sn-glycero-3-phosphocholine [cation] ([M+H]+)
	PC(14:0/18:1(11Z)) (see KEGG C00157); 1-tetradecanoyl-2-(11Z-octadecenoyl)-sn-glycero-3-phosphocholine [cation] ([M+Na]+)
	PC(14:0/18:3(6Z,9Z,12Z)) (see KEGG C00157); 1-tetradecanoyl-2-(6Z,9Z,12Z-octadecatrienoyl)-sn-glycero-3-phosphocholine [cation] ([M+H]+)
	PC(14:0/20:3(5Z,8Z,11Z)) (see KEGG C00157); 1-tetradecanoyl-2-(5Z,8Z,11Z-eicosatrienoyl)-sn-glycero-3-phosphocholine [cation] ([M+Na]+)
	PC(14:0/20:4(5Z,8Z,11Z,14Z)) (see KEGG C00157); 1-tetradecanoyl-2-(5Z,8Z,11Z,14Z-eicosatetraenoyl)-sn-glycero-3-phosphocholine [cation] ([M+Na]+)
	PC(14:1(9Z)/16:1(9Z)) (see KEGG C00157); 1-(9Z-tetradecenoyl)-2-(9Z-hexadecenoyl)-sn-glycero-3-phosphocholine [cation] ([M+H]+)
	PC(14:1(9Z)/18:4(6Z,9Z,12Z,15Z)) (see KEGG C00157); 1-(9Z-tetradecenoyl)-2-(6Z,9Z,12Z,15Z-octadecatetraenoyl)-sn-glycero-3-phosphocholine [cation] ([M+H]+)
	PC(15:0/18:2(9Z,12Z)) (see KEGG C00157); 1-pentadecanoyl-2-(9Z,12Z-octadecadienoyl)-sn-glycero-3-phosphocholine [cation] ([M+Na]+)
	PC(15:0/20:0) (see KEGG C00157); 1-pentadecanoyl-2-eicosanoyl-sn-glycero-3-phosphocholine [cation] ([M+H]+)
	PC(15:0/22:2(13Z,16Z)) (see KEGG C00157); 1-pentadecanoyl-2-(13Z,16Z-docosadienoyl)-sn-glycero-3-phosphocholine [cation] ([M+H]+)
	PC(15:0/22:4(7Z,10Z,13Z,16Z)) (see KEGG C00157); 1-pentadecanoyl-2-(7Z,10Z,13Z,16Z-docosatetraenoyl)-sn-glycero-3-phosphocholine [cation] ([M+H]+)
	PC(16:0/24:1(15Z)) (see KEGG C00157); 1-hexadecanoyl-2-(15Z-tetracosanoyl)-sn-glycero-3-phosphocholine [cation] ([M+H]+)
	PC(16:1(9Z)/24:1(15Z)) (see KEGG C00157); 1-(9Z-hexadecenoyl)-2-(15Z-tetracosanoyl)-sn-glycero-3-phosphocholine [cation] ([M+H]+)
	PC(18:0/22:5(4Z,7Z,10Z,13Z,16Z)) (see KEGG C00157); 1-octadecanoyl-2-(4Z,7Z,10Z,13Z,16Z-docosapentaenoyl)-sn-glycero-3-phosphocholine [cation] ([M+H]+)
	PC(18:0/22:5(4Z,7Z,10Z,13Z,16Z)) (see KEGG C00157); 1-octadecanoyl-2-(4Z,7Z,10Z,13Z,16Z-docosapentaenoyl)-sn-glycero-3-phosphocholine [cation] ([M+Na]+)
	PC(18:4(6Z,9Z,12Z,15Z)/22:6(4Z,7Z,10Z,13Z,16Z,19Z)) (see KEGG C00157); 1-(6Z,9Z,12Z,15Z-octadecatetraenoyl)-2-(4Z,7Z,10Z,13Z,16Z,19Z-docosahexaenoyl)-sn-glycero-3-phosphocholine [cation] ([M+H]+)
	PC(20:0/22:6(4Z,7Z,10Z,13Z,16Z,19Z)) (see KEGG C00157); 1-eicosanoyl-2-(4Z,7Z,10Z,13Z,16Z,19Z-docosahexaenoyl)-sn-glycero-3-phosphocholine [cation] ([M+H]+)
	PC(20:1(11Z)/P-18:1(11Z)) (see KEGG C00157); 1-(11-eicosenoyl)-2-(1-enyl-1Z,11Z-octadecadienoyl)-sn-glycero-3-phosphocholine [cation] ([M+H]+)
	PC(20:1(11Z)/P-18:1(11Z)) (see KEGG C00157); 1-(11-eicosenoyl)-2-(1-enyl-1Z,11Z-octadecadienoyl)-sn-glycero-3-phosphocholine [cation] ([M+Na]+)
	PC(20:3(5Z,8Z,11Z)/22:6(4Z,7Z,10Z,13Z,16Z,19Z)) (see KEGG C00157); 1-(5Z,8Z,11Z-eicosatrienoyl)-2-(4Z,7Z,10Z,13Z,16Z,19Z-docosahexaenoyl)-sn-glycero-3-phosphocholine [cation] ([M+Na]+)
	PC(20:5(5Z,8Z,11Z,14Z,17Z)/22:6(4Z,7Z,10Z,13Z,16Z,19Z)) (see KEGG C00157); 1-(5Z,8Z,11Z,14Z,17Z-eicosapentaenoyl)-2-(4Z,7Z,10Z,13Z,16Z,19Z-docosahexaenoyl)-sn-glycero-3-phosphocholine [cation] ([M+H]+)
	PC(24:0/P-18:1(11Z)) (see KEGG C00157); 1-tetracosanoyl-2-(1-enyl-1Z,11Z-octadecadienoyl)-sn-glycero-3-phosphocholine [cation] ([M+H]+)
	PC(O-14:0/O-1:0); 1-tetradecyl-2-methyl-sn-glycero-3-phosphocholine [Dialkylglycerophosphocholines [GP0104]] ([M+H]+)
	PC(O-14:0/O-1:0); 1-tetradecyl-2-methyl-sn-glycero-3-phosphocholine [Dialkylglycerophosphocholines [GP0104]] ([M+Na]+)
	PC(O-16:0/5:0); 1-hexadecyl-2-valeryl-sn-glycero-3-phosphocholine [1-alkyl,2-acylglycerophosphocholines [GP0102]] ([M+H]+)
	PC(O-18:0/O-2:0); 1-octadecyl-2-ethyl-sn-glycero-3-phosphocholine [Dialkylglycerophosphocholines [GP0104]] ([M+H]+)
	PC(P-20:0/22:4(7Z,10Z,13Z,16Z)); 1-(1Z-eicosenyl)-2-(7Z,10Z,13Z,16Z-docosatetraenoyl)-glycero-3-phosphocholine [1Z-alkenyl,2-acylglycerophosphocholines [GP0103]] ([M+H]+)
	PE(14:0/20:1(11Z)) (see KEGG C00350); 1-tetradecanoyl-2-(11-eicosenoyl)-sn-glycero-3-phosphoethanolamine [primary amine] ([M+H]+)
	PE(14:1(9Z)/24:1(15Z)) (see KEGG C00350); 1-(9Z-tetradecenoyl)-2-(15Z-tetracosanoyl)-sn-glycero-3-phosphoethanolamine [primary amine] ([M+H]+)
	PE(15:0/20:2(11Z,14Z)) (see KEGG C00350); 1-pentadecanoyl-2-(11Z,14Z-eicosadienoyl)-sn-glycero-3-phosphoethanolamine [primary amine] ([M+Na]+)
	PE(16:0/22:6(54Z,7Z,10Z,12E,16Z,19Z)(14OH)); 1-hexadecanoyl-2-(14-hydroxy-4Z,7Z,10Z,12E,16Z,19Z-docosahexaenoyl)-sn-glycero-3-phosphoethanolamine [Oxidized glycerophosphoethanolamines [GP2002]] ([M+H]+)
	PE(18:1(11Z)/22:2(13Z,16Z)) (see KEGG C00350); 1-(11Z-octadecenoyl)-2-(13Z,16Z-docosadienoyl)-sn-glycero-3-phosphoethanolamine [primary amine] ([M+H]+)
	PE(18:1(11Z)/22:6(4Z,7Z,10Z,13Z,16Z,19Z)) (see KEGG C00350); 1-(11Z-octadecenoyl)-2-(4Z,7Z,10Z,13Z,16Z,19Z-docosahexaenoyl)-sn-glycero-3-phosphoethanolamine [primary amine] ([M+Na]+)
	PE(18:2(9Z,12Z)/24:1(15Z)) (see KEGG C00350); 1-(9Z,12Z-octadecadienoyl)-2-(15Z-tetracosanoyl)-sn-glycero-3-phosphoethanolamine [primary amine] ([M+H]+)
	PE(18:3(6Z,9Z,12Z)/22:6(4Z,7Z,10Z,13Z,16Z,19Z)) (see KEGG C00350); 1-(6Z,9Z,12Z-octadecatrienoyl)-2-(4Z,7Z,10Z,13Z,16Z,19Z-docosahexaenoyl)-sn-glycero-3-phosphoethanolamine [primary amine] ([M+H]+)
	PE(18:3(6Z,9Z,12Z)/24:1(15Z)) (see KEGG C00350); 1-(6Z,9Z,12Z-octadecatrienoyl)-2-(15Z-tetracosanoyl)-sn-glycero-3-phosphoethanolamine [primary amine] ([M+H]+)
	PE(20:0/22:6(4Z,7Z,10Z,13Z,16Z,19Z)) (see KEGG C00350); 1-eicosanoyl-2-(4Z,7Z,10Z,13Z,16Z,19Z-docosahexaenoyl)-sn-glycero-3-phosphoethanolamine [primary amine] ([M+H]+)
	PE(20:1(11Z)/24:1(15Z)) (see KEGG C00350); 1-(11-eicosenoyl)-2-(15Z-tetracosanoyl)-sn-glycero-3-phosphoethanolamine [primary amine] ([M+H]+)
	PE(20:5(5Z,8Z,11Z,14Z,17Z)/24:1(15Z)) (see KEGG C00350); 1-(5Z,8Z,11Z,14Z,17Z-eicosapentaenoyl)-2-(15Z-tetracosanoyl)-sn-glycero-3-phosphoethanolamine [primary amine] ([M+H]+)
	PE(O-20:0/22:6(4Z,7Z,10Z,13Z,16Z,19Z)); 1-eicosyl-2-(4Z,7Z,10Z,13Z,16Z,19Z-docosahexaenoyl)-glycero-3-phosphoethanolamine [1-alkyl,2-acylglycerophosphoethanolamines [GP0202]] ([M+H]+)
	PG(16:0/20:3(5Z,8Z,11Z)); 1-hexadecanoyl-2-(5Z,8Z,11Z-eicosatrienoyl)-sn-glycero-3-phospho-(1'-sn-glycerol) [primary alcohol] ([M+H]+)
	PG(16:0/22:1(11Z)); 1-hexadecanoyl-2-(11Z-docosenoyl)-glycero-3-phospho-(1'-sn-glycerol) [Diacylglycerophosphoglycerols [GP0401]] ([M+H]+)
	PG(16:0/22:6(4Z,7Z,10Z,13Z,16Z,19Z)); 1-hexadecanoyl-2-(4Z,7Z,10Z,13Z,16Z,19Z-docosahexaenoyl)-sn-glycero-3-phospho-(1'-sn-glycerol) [primary alcohol] ([M+Na]+)
	PG(17:0/21:0); 1-heptadecanoyl-2-heneicosanoyl-glycero-3-phospho-(1'-sn-glycerol) [Diacylglycerophosphoglycerols [GP0401]] ([M+H]+)
	PG(18:0/22:6(4Z,7Z,10Z,13Z,16Z,19Z)); 1-octadecanoyl-2-(4Z,7Z,10Z,13Z,16Z,19Z-docosahexaenoyl)-sn-glycero-3-phospho-(1'-sn-glycerol) [primary alcohol] ([M+H]+)
	PG(20:3(8Z,11Z,14Z)/22:6(4Z,7Z,10Z,13Z,16Z,19Z)); 1-(8Z,11Z,14Z-eicosatrienoyl)-2-(4Z,7Z,10Z,13Z,16Z,19Z-docosahexaenoyl)-glycero-3-phospho-(1'-sn-glycerol) [Diacylglycerophosphoglycerols [GP0401]] ([M+Na]+)
	PG(22:6(4Z,7Z,10Z,13Z,16Z,19Z)/22:4(7Z,10Z,13Z,16Z)); 1-(4Z,7Z,10Z,13Z,16Z,19Z-docosahexaenoyl)-2-(7Z,10Z,13Z,16Z-docosatetraenoyl)-glycero-3-phospho-(1'-sn-glycerol) [Diacylglycerophosphoglycerols [GP0401]] ([M+Na]+)
	PG(O-16:0/18:4(6Z,9Z,12Z,15Z)); 1-hexadecyl-2-(6Z,9Z,12Z,15Z-octadecatetraenoyl)-glycero-3-phospho-(1'-sn-glycerol) [1-alkyl,2-acylglycerophosphoglycerols [GP0402]] ([M+H]+)
	PG(O-16:0/20:1(11Z)); 1-hexadecyl-2-(11Z-eicosenoyl)-glycero-3-phospho-(1'-sn-glycerol) [1-alkyl,2-acylglycerophosphoglycerols [GP0402]] ([M+H]+)
	PG(O-20:0/20:0); 1-eicosyl-2-eicosanoyl-glycero-3-phospho-(1'-sn-glycerol) [1-alkyl,2-acylglycerophosphoglycerols [GP0402]] ([M+H]+)
	Phenylacetyl-CoA ([M+Na]+)
	PI(16:0/18:0) (see KEGG C00626); 1-hexadecanoyl-2-octadecanoyl-sn-glycero-3-phosphoinositol [secondary alcohol] ([M+H]+)
	PI(16:0/20:4(5Z,8Z,11Z,14Z)) (see KEGG C00626); 1-hexadecanoyl-2-(5Z,8Z,11Z,14Z-eicosatetraenoyl)-sn-glycero-3-phosphoinositol [secondary alcohol] ([M+Na]+)
	PI(16:0/22:3(10Z,13Z,16Z)) (see KEGG C00626); 1-hexadecanoyl-2-(10Z,13Z,16Z-docosatrienoyl)-sn-glycero-3-phosphoinositol [secondary alcohol] ([M+Na]+)
	PI(17:1(9Z)/22:6(4Z,7Z,10Z,13Z,16Z,19Z)); 1-(9Z-heptadecenoyl)-2-(4Z,7Z,10Z,13Z,16Z,19Z-docosahexaenoyl)-glycero-3-phospho-(1'-myo-inositol) [Diacylglycerophosphoinositols [GP0601]] ([M+Na]+)
	PI(18:2(9Z,12Z)/20:5(5Z,8Z,11Z,14Z,17Z)); 1-(9Z,12Z-octadecadienoyl)-2-(5Z,8Z,11Z,14Z,17Z-eicosapentaenoyl)-glycero-3-phospho-(1'-myo-inositol) [Diacylglycerophosphoinositols [GP0601]] ([M+Na]+)
	PI(19:0/0:0); 1-nonadecanoyl-glycero-3-phospho-(1'-myo-inositol) [Monoacylglycerophosphoinositols [GP0605]] ([M+H]+)
	PI(20:0/0:0); 1-eicosanoyl-glycero-3-phospho-(1'-myo-inositol) [Monoacylglycerophosphoinositols [GP0605]] ([M+H]+)
	PI(20:3(8Z,11Z,14Z)/0:0); 1-(8Z,11Z,14Z-eicosatrienoyl)-glycero-3-phospho-(1'-myo-inositol) [Monoacylglycerophosphoinositols [GP0605]] ([M+Na]+)
	Pregnanetriol; (3R,5R,8R,9S,10S,13S,14S,17S)-17-(1-hydroxyethyl)-10,13-dimethyl-1,2,3,4,5,6,7,8,9,11,12,14,15,16-tetradecahydrocyclopenta[a]phenanthrene-3,17-diol [1,2-diol] ([M+H]+)
	PS(12:0/12:0); 1,2-didodecanoyl-sn-glycero-3-phosphoserine [Diacylglycerophosphoserines [GP0301]] ([M+H]+)
	PS(13:0/22:2(13Z,16Z)); 1-tridecanoyl-2-(13Z,16Z-docosadienoyl)-glycero-3-phosphoserine [Diacylglycerophosphoserines [GP0301]] ([M+H]+)
	PS(14:0/12:0); 1-tetradecanoyl-2-dodecanoyl-glycero-3-phosphoserine [Diacylglycerophosphoserines [GP0301]] ([M+Na]+)
	PS(14:0/20:3(8Z,11Z,14Z)); 1-tetradecanoyl-2-(8Z,11Z,14Z-eicosatrienoyl)-sn-glycero-3-phosphoserine [primary amine] ([M+H]+)
	PS(15:0/22:2(13Z,16Z)); 1-pentadecanoyl-2-(13Z,16Z-docosadienoyl)-glycero-3-phosphoserine [Diacylglycerophosphoserines [GP0301]] ([M+H]+)
	PS(15:0/22:2(13Z,16Z)); 1-pentadecanoyl-2-(13Z,16Z-docosadienoyl)-glycero-3-phosphoserine [Diacylglycerophosphoserines [GP0301]] ([M+Na]+)
	PS(16:0/18:0); 1-hexadecanoyl-2-octadecanoyl-sn-glycero-3-phosphoserine [primary amine] ([M+H]+)
	PS(16:0/22:1(11Z)); 1-hexadecanoyl-2-(11Z-docosenoyl)-glycero-3-phosphoserine [Diacylglycerophosphoserines [GP0301]] ([M+H]+)
	PS(16:0/22:2(13Z,16Z)); 1-hexadecanoyl-2-(13Z,16Z-docosadienoyl)-glycero-3-phosphoserine [Diacylglycerophosphoserines [GP0301]] ([M+H]+)
	PS(16:0/22:6(4Z,7Z,10Z,13Z,16Z,19Z)); 1-hexadecanoyl-2-(4Z,7Z,10Z,13Z,16Z,19Z-docosahexaenoyl)-sn-glycero-3-phosphoserine [primary amine] ([M+H]+)
	PS(17:1(9Z)/22:4(7Z,10Z,13Z,16Z)); 1-(9Z-heptadecenoyl)-2-(7Z,10Z,13Z,16Z-docosatetraenoyl)-glycero-3-phosphoserine [Diacylglycerophosphoserines [GP0301]] ([M+Na]+)
	PS(19:1(9Z)/0:0); 1-(9Z-nonadecenoyl)-glycero-3-phosphoserine [Monoacylglycerophosphoserines [GP0305]] ([M+H]+)
	PS(20:5(5Z,8Z,11Z,14Z,17Z)/0:0); 1-(5Z,8Z,11Z,14Z,17Z-eicosapentaenoyl)-glycero-3-phosphoserine [Monoacylglycerophosphoserines [GP0305]] ([M+H]+)
	PS(22:0/20:0); 1-docosanoyl-2-eicosanoyl-glycero-3-phosphoserine [Diacylglycerophosphoserines [GP0301]] ([M+H]+)
	PS(22:1(11Z)/0:0); 1-(11Z-docosenoyl)-glycero-3-phosphoserine [Monoacylglycerophosphoserines [GP0305]] ([M+H]+)
	PS(22:2(13Z,16Z)/0:0); 1-(13Z,16Z-docosadienoyl)-glycero-3-phosphoserine [Monoacylglycerophosphoserines [GP0305]] ([M+H]+)
	PS(22:2(13Z,16Z)/0:0); 1-(13Z,16Z-docosadienoyl)-glycero-3-phosphoserine [Monoacylglycerophosphoserines [GP0305]] ([M+Na]+)
	PS(O-16:0/20:2(11Z,14Z)); 1-hexadecyl-2-(11Z,14Z-eicosadienoyl)-glycero-3-phosphoserine [1-alkyl,2-acylglycerophosphoserines [GP0302]] ([M+H]+)
	PS(O-16:0/21:0); 1-hexadecyl-2-heneicosanoyl-glycero-3-phosphoserine [1-alkyl,2-acylglycerophosphoserines [GP0302]] ([M+H]+)
	PS(O-18:0/18:3(6Z,9Z,12Z)); 1-octadecyl-2-(6Z,9Z,12Z-octadecatrienoyl)-glycero-3-phosphoserine [1-alkyl,2-acylglycerophosphoserines [GP0302]] ([M+H]+)
	PS(O-18:0/20:3(8Z,11Z,14Z)); 1-octadecyl-2-(8Z,11Z,14Z-eicosatrienoyl)-glycero-3-phosphoserine [1-alkyl,2-acylglycerophosphoserines [GP0302]] ([M+Na]+)
	PS(P-16:0/12:0); 1-(1Z-hexadecenyl)-2-dodecanoyl-glycero-3-phosphoserine [1Z-alkenyl,2-acylglycerophosphoserines [GP0303]] ([M+H]+)
	PS(P-16:0/13:0); 1-(1Z-hexadecenyl)-2-tridecanoyl-glycero-3-phosphoserine [1Z-alkenyl,2-acylglycerophosphoserines [GP0303]] ([M+H]+)
	PS(P-16:0/13:0); 1-(1Z-hexadecenyl)-2-tridecanoyl-glycero-3-phosphoserine [1Z-alkenyl,2-acylglycerophosphoserines [GP0303]] ([M+Na]+)
	PS(P-16:0/14:1(9Z)); 1-(1Z-hexadecenyl)-2-(9Z-tetradecenoyl)-glycero-3-phosphoserine [1Z-alkenyl,2-acylglycerophosphoserines [GP0303]] ([M+H]+)
	PS(P-16:0/14:1(9Z)); 1-(1Z-hexadecenyl)-2-(9Z-tetradecenoyl)-glycero-3-phosphoserine [1Z-alkenyl,2-acylglycerophosphoserines [GP0303]] ([M+Na]+)
	PS(P-16:0/15:1(9Z)); 1-(1Z-hexadecenyl)-2-(9Z-pentadecenoyl)-glycero-3-phosphoserine [1Z-alkenyl,2-acylglycerophosphoserines [GP0303]] ([M+H]+)
	PS(P-16:0/17:2(9Z,12Z)); 1-(1Z-hexadecenyl)-2-(9Z,12Z-heptadecadienoyl)-glycero-3-phosphoserine [1Z-alkenyl,2-acylglycerophosphoserines [GP0303]] ([M+H]+)
	PS(P-20:0/22:2(13Z,16Z)); 1-(1Z-eicosenyl)-2-(13Z,16Z-docosadienoyl)-glycero-3-phosphoserine [1Z-alkenyl,2-acylglycerophosphoserines [GP0303]] ([M+H]+)
	SM(d17:1/26:1); N-(17Z-hexacosenoyl)-heptadecasphing-4-enine-1-phosphocholine [Ceramide phosphocholines (sphingomyelins) [SP0301]] ([M+H]+)
	SM(d17:1/26:1); N-(17Z-hexacosenoyl)-heptadecasphing-4-enine-1-phosphocholine [Ceramide phosphocholines (sphingomyelins) [SP0301]] ([M+H]+)
	SM(d18:0/14:0) (see KEGG C00550); 2-[hydroxy-[(2S,3R)-3-hydroxy-2-(tetradecanoylamino)octadecoxy]phosphoryl]oxyethyl-trimethylazanium [cation] ([M+H]+)
	SM(d18:0/26:0); N-(hexacosanoyl)-sphinganine-1-phosphocholine [Ceramide phosphocholines (sphingomyelins) [SP0301]] ([M+Na]+)
	SM(d18:0/26:1(17Z)) (see KEGG C00550) [cation] ([M+H]+)
	SM(d18:1/18:1(11Z)) (see KEGG C00550); 2-[hydroxy-[(E,2S,3R)-3-hydroxy-2-[[(Z)-octadec-11-enoyl]amino]octadec-4-enoxy]phosphoryl]oxyethyl-trimethylazanium [cation] ([M+H]+)
	SM(d18:1/24:0) [cation] ([M+H]+)
	SM(d18:2/21:0); N-(heneicosanoyl)-4E,14Z-sphingadienine-1-phosphocholine [Ceramide phosphocholines (sphingomyelins) [SP0301]] ([M+H]+)
	Sphinganine (see KEGG C00836); Sphinganine [Sphinganines [SP0102]] ([M+H]+)
	TG(16:0/16:1(9Z)/18:2(9Z,12Z))[iso6] (see KEGG C00422); 1-hexadecanoyl-2-(9Z-hexadecenoyl)-3-(9Z,12Z-octadecadienoyl)-glycerol [carboxylic acid ester] ([M+H]+)
	TG(16:0/16:1(9Z)/20:4(5Z,8Z,11Z,14Z))[iso6] (see KEGG C00422); 1-hexadecanoyl-2-(9Z-hexadecenoyl)-3-(5Z,8Z,11Z,14Z-eicosatetraenoyl)-glycerol [carboxylic acid ester] ([M+H]+)
	TG(16:0/18:2(9Z,12Z)/20:1(11Z))[iso6] (see KEGG C00422); 1-hexadecanoyl-2-(9Z,12Z-octadecadienoyl)-3-(11-eicosenoyl)-glycerol [carboxylic acid ester] ([M+Na]+)
	TG(16:0/20:4(5Z,8Z,11Z,14Z)/20:4(5Z,8Z,11Z,14Z))[iso3] (see KEGG C00422); 1-hexadecanoyl-2-(5Z,8Z,11Z,14Z-eicosatetraenoyl)-3-(5Z,8Z,11Z,14Z-eicosatetraenoyl)-glycerol [carboxylic acid ester] ([M+Na]+)
	TG(16:1(9Z)/16:1(9Z)/18:2(9Z,12Z))[iso3] (see KEGG C00422); 1-(9Z-hexadecenoyl)-2-(9Z-hexadecenoyl)-3-(9Z,12Z-octadecadienoyl)-glycerol [carboxylic acid ester] ([M+H]+)
	TG(16:1(9Z)/16:1(9Z)/20:4(5Z,8Z,11Z,14Z))[iso3] (see KEGG C00422); 1-(9Z-hexadecenoyl)-2-(9Z-hexadecenoyl)-3-(5Z,8Z,11Z,14Z-eicosatetraenoyl)-glycerol [carboxylic acid ester] ([M+Na]+)
	TG(16:1(9Z)/18:2(9Z,12Z)/20:4(5Z,8Z,11Z,14Z))[iso6] (see KEGG C00422); 1-(9Z-hexadecenoyl)-2-(9Z,12Z-octadecadienoyl)-3-(5Z,8Z,11Z,14Z-eicosatetraenoyl)-glycerol [carboxylic acid ester] ([M+Na]+)
	TG(16:1(9Z)/20:4(5Z,8Z,11Z,14Z)/20:4(5Z,8Z,11Z,14Z))[iso3] (see KEGG C00422); 1-(9Z-hexadecenoyl)-2-(5Z,8Z,11Z,14Z-eicosatetraenoyl)-3-(5Z,8Z,11Z,14Z-eicosatetraenoyl)-glycerol [carboxylic acid ester] ([M+Na]+)
	TG(17:1(9Z)/18:2(9Z,12Z)/18:2(9Z,12Z))[iso3]; 1-(9Z-heptadecenoyl)-2,3-di-(9Z,12Z-octadecadienoyl)-sn-glycerol [Triacylglycerols [GL0301]] ([M+Na]+)
	TG(17:2(9Z,12Z)/18:1(9Z)/18:1(9Z))[iso3]; 1-(9Z,12Z-heptadecadienoyl)-2,3-di-(9Z-octadecenoyl)-sn-glycerol [Triacylglycerols [GL0301]] ([M+Na]+)
	TG(18:1(9Z)/20:4(5Z,8Z,11Z,14Z)/20:4(5Z,8Z,11Z,14Z))[iso3] (see KEGG C00422); 1-(9Z-octadecenoyl)-2-(5Z,8Z,11Z,14Z-eicosatetraenoyl)-3-(5Z,8Z,11Z,14Z-eicosatetraenoyl)-glycerol [carboxylic acid ester] ([M+Na]+)
	TG(18:2(9Z,12Z)/14:0/18:3(9Z,12Z,15Z))[iso6]; 1-(9Z,12Z-octadecadienoyl)-2-tetradecanoyl-3-(9Z,12Z,15Z-octadeatrienoyl)-glycerol [carboxylic acid ester] ([M+Na]+)
	TG(18:2(9Z,12Z)/20:4(5Z,8Z,11Z,14Z)/20:4(5Z,8Z,11Z,14Z))[iso3] (see KEGG C00422); 1-(9Z,12Z-octadecadienoyl)-2-(5Z,8Z,11Z,14Z-eicosatetraenoyl)-3-(5Z,8Z,11Z,14Z-eicosatetraenoyl)-glycerol [carboxylic acid ester] ([M+Na]+)
	TG(18:3(9Z,12Z,15Z)/18:2(9Z,12Z)/20:5(5Z,8Z,11Z,14Z,17Z))[iso6]; 1-(9Z,12Z,15Z-octadeatrienoyl)-2-(9Z,12Z-octadecadienoyl)-3-(5Z,8Z,11Z,14Z,17Z-eicosapentaenoyl)-glycerol [carboxylic acid ester] ([M+Na]+)
	TG(18:3(9Z,12Z,15Z)/18:2(9Z,12Z)/22:6(4Z,7Z,10Z,13Z,16Z,19Z))[iso6]; 1-(9Z,12Z,15Z-octadeatrienoyl)-2-(9Z,12Z-octadecadienoyl)-3-(4Z,7Z,10Z,13Z,16Z,19Z-docosahexaenoyl)-glycerol [carboxylic acid ester] ([M+Na]+)
	TG(18:3(9Z,12Z,15Z)/22:6(4Z,7Z,10Z,13Z,16Z,19Z)/22:6(4Z,7Z,10Z,13Z,16Z,19Z))[iso3]; 1-(9Z,12Z,15Z-octadecatrienoyl)-2,3-di-(4Z,7Z,10Z,13Z,16Z,19Z-docosahexaenoyl)-sn-glycerol [Triacylglycerols [GL0301]] ([M+H]+)
	Tryptophanol (see KEGG C00955); 2-(1H-indol-3-yl)ethanol [primary alcohol] ([M+Na]+)
	Ubiquinone-10;Ubidecarenone ([M+Na]+)
	Ubiquinone-8;Coenzyme Q8 ([M+H]+)
	Vitamin D3
	Vitamin D6; (5Z,7E,22E)-(3S)-9,10-seco-5,7,10(19),22-poriferastatetraen-3-ol [Vitamin D6 and derivatives [ST0305]] ([M+H]+)
